# Supplementary material for: Novel reusable animal model for comparative evaluation of in vivo growth and protein-expression of Escherichia coli O157 strains in the bovine rumen
Source: PLoS One. 2022 May 26;17(5):e0268645. doi: 10.1371/journal.pone.0268645 (PMC9135228; doi:10.1371/journal.pone.0268645)
Supplement: S4 Table — A: iBAQ and riBAQ values of proteins expressed by O157 strains in MRF and LRF. B: Proteins uniquely expressed by O157 strains in MRF and LRF, irrespective of the in vitro/in vivo growth conditions, identified using iBAQ. C: Proteins more highly expressed by O157 strains in MRF; based on riBAQ values of L2FC < -1 only. D: Proteins more highly expressed by O157 strains in LRF; based on riBAQ values of L2FC > 1 only. (ZIP) [file pone.0268645.s008.zip]

Archive with 4 entries (4 files):
- S4B_Table.csv
- S4C_Table.csv
- S4D_Table.csv
- S4A_Table.tsv
