# Supplementary material for: Novel reusable animal model for comparative evaluation of in vivo growth and protein-expression of Escherichia coli O157 strains in the bovine rumen
Source: PLoS One. 2022 May 26;17(5):e0268645. doi: 10.1371/journal.pone.0268645 (PMC9135228; doi:10.1371/journal.pone.0268645)
Supplement: S4 Table — A: iBAQ and riBAQ values of proteins expressed by O157 strains in MRF and LRF. B: Proteins uniquely expressed by O157 strains in MRF and LRF, irrespective of the in vitro/in vivo growth conditions, identified using iBAQ. C: Proteins more highly expressed by O157 strains in MRF; based on riBAQ values of L2FC < -1 only. D: Proteins more highly expressed by O157 strains in LRF; based on riBAQ values of L2FC > 1 only. (ZIP) [file pone.0268645.s008.zip › S4B_Table.csv]

Table S4B. Proteins uniquely expressed by O157 strains in MRF and LRF, irrespective of the in vitro/in vivo growth conditions, identified using iBAQ.
Maintenance Diet-MRF
General function and gene name	Protein/ specific function	Bacterial-cell localization	Accession number
Lipid and carbohydrate metabolism
accD	Acetyl-CoA carboxyltransferase subunit beta/ fatty acid and malonyl-CoA biosynthesis; negative translation regulator	Cytoplasm	EEC28047.1
ahr	NADPH-dependent aldehyde reductase Ahr/ lipid and fatty acid metabolism	Cytoplasm	PXF68216.1
fabG	3-oxoacyl-[acyl-carrier-protein] reductase/ fatty acid biosynthesis	Cytoplasm	AAG55839.1
fabH	Beta-ketoacyl-[acyl carrier protein] synthase III/ fatty acid biosynthesis; metabolism	Cytoplasm	AAG55837.1
fabZ	3-hydroxy-acyl-[acyl-carrier-protein] dehydratase/ fatty acid biosynthesis	Cytoplasm	A0A376RP13
fcl	GDP-L-fucose synthase/ sugar metabolism	Cytoplasm	Q7DBF6
fucO	L-1,2-propanediol oxidoreductase (lactaldehyde reductase)/ carbohydrate metabolism	Cytoplasm	I6CHA2
glgB	1,4-alpha-glucan branching enzyme/ glycogen biosynthesis	Cytoplasm	A0A376VE31
glgP	Glycogen phosphorylase/ glycogen and carbohydrate metabolism	Cytoplasm	P0AC86
glpD	Aerobic glycerol 3-phosphate dehydrogenase/ glycerol metabolism; aerobic respiration	Cytoplasm	A0A2X3LM07
glpK	Glycerol kinase/ glycerol metabolism	Cytoplasm	AAG59119.1
kdgK	2-dehydro-3-deoxygluconokinase/ carbohydrate metabolism; D-galacturonate and D-glucuronate catabolism	Cytoplasm	A0A376SEW1
malS	Alpha-amylase/ alpha-glucan and oligosaccharide catabolism	Periplasm	I6CAN6
manA	Mannose-6-phosphate isomerase/ mannose biosynthesis; carbohydrate metabolism	Periplasm	AAG56600.1
mdoD	Glucan biosynthesis protein D/ glucan biosynthesis; carbohydrate metabolism	Periplasm	B7LR81
nanM	N-acetylneuraminate mutarotase/ carbohydrate metabolism	Periplasm	A0A369ETZ6
pflA	Pyruvate formate-lyase activating enzyme/ carbohydrate and glucose metabolism	Cytoplasm	A0A376UWS2
plsB	Glycerol-3-phosphate 1-O-acyltransferase/ fatty acid metabolism	Inner membrane	A0A2X1N4E9
psd	Phosphatidylserine decarboxylase proenzyme/ phosphatidylethanolamine biosynthesis	Cytoplasmic membrane	AAG59359.1
tesB	Acyl-CoA thioesterase II/ fatty acid catabolism	Cytoplasm	F5NRG6
wecB	UDP-N-acetylglucosamine 2-epimerase/ UDP-N-_-D-mannosaminouronate biosynthesis; O-antigen nucleotide sugar biosynthesis	Cytoplasm	AAG58981.1
xylA	Xylose isomerase/ D-xylose catabolism and metabolism	Cytoplasm	A0A376VVL2
ydeN	Putative sulfatase YdeN/ sulfuric ester hydrolase activity; catalytic activity	Periplasm	AAG56270.1
Protein and nucleotide metabolism
astD	Aldehyde dehydrogenase/ L-arginine catabolism	Cytoplasm	AAG56732.1
carA	Carbamoyl phosphate synthetase subunit alpha/ arginine and glutamine biosynthesis	Cytoplasm	AAG54334.1
carB	Carbamoyl phosphate synthetase subunit beta/ arginine and pyrimidine biosynthesis	Cytoplasm	A0A2X1NIU9
clpA	ATP-dependent Clp protease ATP-binding subunit ClpA/ proteolysis	Cytoplasm	P0ABH9
cmoA	Carboxy-S-adenosyl-L-methionine synthase/ uridine biosynthesis	Cytoplasm	AAG56860.1
codA	Cytosine/ isoguanine deaminase/ cytosine catabolism and metabolism	Cytoplasm	AAG54686.1
csdA	Cysteine sulfinate desulfinase/ sulfur amino acid metabolism	Cytoplasm	ENO07364.1
dadX	Alanine racemase 2/ alanine catabolism and metabolism	Cytoplasm	AAG56041.1
folD	Bifunctional methylenetetrahydrofolate dehydrogenase/ methyltetrahydrofolate cyclohydrolase/ amino acid and histidine biosynthesis	Cytoplasm	AOA376TJ72
ftsH	ATP-dependent zinc metalloprotease/ proteolysis	Cytoplasmic membrane	A0A376KPJ3
ftsY	Signal recognition particle receptor/ protein targeting	Cytoplasm	A0A3K3RC58
gabD	Succinate-semialdehyde dehydrogenase (NADP(+))/ arginine and ornithine biosynthesis	Cytoplasm	AAG57768.1
gcvH	Glycine cleavage system protein H/ glycine decarboxylation via glycine cleavage; protein lipoylation	Cytoplasm	AAG58031.1
guaB	Inosine 5�-monophosphate dehydrogenase/ purine, GMP, and GTP biosynthesis	Cytoplasm	A0A376TW77
guaC	GMP reductase/ nucleotide and purine metabolism	Cytoplasm	A0A2X1PIL3
hisL	his operon leader peptide/ amino acid and histidine biosynthesis	Cytoplasm	A0A376TDD3
ilvD	Dihydroxy-acid dehydratase/ isoleucine and valine biosynthesis	Cytoplasm	P05791
leuB	3-isopropylmalate dehydrogenase/ leucine biosynthesis	Cytoplasm	A0A2W6P998
msrC	Free methionine-(R)-sulfoxide reductase/ L-methionine-(R)-sulfide reductase	Cytoplasm	W1ES56
nudE	ADP-sugar diphosphate NudE/ nucleoside phosphate and ribose phosphate metabolism	Cytoplasm	AAG58497.1
pdxB	Erythronate-4-phosphate dehydrogenase/ pyridoxal 5�-phosphate and pyridoxine biosynthesis	Cytoplasm	EZC37061.1
preA	NAD-dependent dihydropyrimidine dehydrogenase subunit PreA/ pyrimidine nucleobase, thymine, and uracil catabolism	Cytoplasm	AAG57285.1
preT	NAD-dependent dihydropyrimidine dehydrogenase subunit PreT/ pyrimidine nucleobase catabolism	Cytoplasm	EZA71028.1
proA	Glutamate-5-semialdehyde dehydrogenase/ L-proline biosynthesis	Cytoplasm	AAG54568.1
proC	Pyrroline-5-carboxylate reductase/ L-proline biosynthesis	Cytoplasm	AAG54732.1
putA	Fused DNA-binding transcriptional repressor/ proline dehydrogenase/ 1-pyrroline-5-carboxylate dehydrogenase/ proline metabolism	Cytoplasm	AOA2X1KW44
rhlE	ATP-dependent RNA helicase/ ribosome biogenesis	Cytoplasm	A0A376VP68
rihA	Pyrimidine-specific ribonucleoside hydrolase/ purine and pyrimidine catabolism	Cytoplasm	AAG54985.1
rnr	RNase R/ RNA metabolism; mRNA catabolism; ncRNA processing; cold response	Cytoplasm	AAG59375.1
sohB	Probable protease SohB/ protease	Cytoplasm	A0A377D5D3
ygiC	Putative acid-amine ligase YgiC/ nucleotide binding; ligase activity	Cytoplasm	AAG58177.1
ynjE	Molybdopterin synthase sulfurtransferase/ molybdopterin cofactor biosynthesis	Periplasm	EZA75034.1
ypfJ	Uncharacterized protein YpfJ/ putative peptidase	Inner membrane	A0A377DNT2
yqjG	Glutathionyl-hydroquinone reductase YqjG/ glutathione transferase; oxidoreductase	Cytoplasm	A0A377L9I2
Z5331	Acetolactate synthase/ isoleucine and valine biosynthesis	Cytoplasm	Q8X8P4
Energy metabolism
aceB	Malate synthase A/ glyoxylate cycle; tricarboxylic acid cycle	Cytoplasm	Q8X609
amn	AMP nucleosidase/ adenosine nucleotide degradation	Cytoplasm	EYX07613.1
aroK	Shikimate kinase I/ chorismate biosynthesis	Cytoplasm	AAG58490.1
azoR	FMN dependent NADH: quinone oxidoreductase/ electron transport chain; oxidative stress response	Cytoplasm	AAG56367.1
curA	NADPH-dependent curcumin/dihydrocurcumin reductase/ curcumin degradation	Cytoplasm	AOA376UB23
cybC	Soluble cytochrome b562/ electron transport chain	Periplasm	A0A377E3G0
dkgB	Methylglyoxal reductase DkgB/ ketogluconate metabolism	Cytoplasm	A0A0K5ZKA2
folX	Dihydroneopterin triphosphate 2�-epimerase/ folic acid-containing compound metabolism	Cytoplasm	A0A370VBX1
fumA	Fumarase A/ tricarboxylic acid cycle	Cytoplasm	AAG56599.1
ispD	2-C-methyl-D-erythritol 4-phosphate cytidylyltransferase/ isoprenoid biosynthesis	Cytoplasm	A0A2X1N8G2
msgA	Methylglyoxal synthase/ methylglyoxal biosynthesis	Cytoplasm	AAG55449.1
nemA	N-ethylmaleimide reductase/ nitroglycerin and xenobiotic metabolism	Cytoplasm	AAG56639.1
nrfA	Cytochrome c552 nitrite reductase/ anaerobic electron transport chain	Periplasm	AAG59268.1
panC	Pantothenate synthetase/ pantothenate biosynthesis	Cytoplasm	AAG54437.1
purE	N(5)-carboxyaminoimidazole ribonucleotide mutase/ purine and inosine biosynthesis	Cytoplasm	A0A376VPM6
sseA	3-mercaptopyruvate sulfurtransferase/ sulfur metabolism; oxidative stress response	Cytoplasm	A0A377K2C6
tdcE	2-ketobutryate formate-lyase/pyruvate formate-lyase 4/ L-threonine metabolism; mixed acid fermentation	Cytoplasm	A0A2X2HDN1
tkt	Transketolase I/ pentose phosphate pathway	Cytoplasm	A0A3L4KP74
ubiX	Flavin prenyltransferase/ ubiquinone biosynthesis		A0A376NT53
ydjA	Putative oxidoreductase YdjA/ FMN binding	Cytoplasm	AAG56751.1
Regulatory
aphA	Acid phosphatase/phosphotransferase/ dephosphorylation; protein, metal ion, and magnesium binding	Periplasm	A0A376J8A3
creA	Catabolite regulation protein A/ global regulator; carbon catabolism	Cytoplasm	AAG59577.1
crp	cAMP-activated global transcriptional regulator/ DNA transcription regulator	Cytoplasm	A0A376JR61
fis	DNA-binding transcriptional dual regulator/ DNA transcription regulator	Cytoplasm	EDZ75379.1
hpf	Ribosome hibernation-promoting factor/ negative regulator of translation	Cytoplasm	A0A2X1L2V2
mnt	Transcriptional regulator		BAB34979.1
mprA	DNA-binding transcriptional repressor/ negative regulator of DNA transcription	Cytoplasm	A0A377LBC9
narL	DNA-binding transcriptional dual regulator NarL/ negative regulator of DNA transcription and gene expression	Cytoplasm	B7UQB0
oxyR	DNA-binding transcriptional dual regulator OxyR/ DNA-templated transcription regulator; DNA damage stimulus; nitrosative, and oxidative stress response	Cytoplasm	AAG59163.1
ppk	Polyphosphate kinase/ phosphorylation	Cytoplasmic membrane	A0A376Y4N4
rof	Modulator of Rho-dependent transcription termination/ DNA transcription regulator	Cytoplasm	AAG54491.1
uspA	Universal stress global stress response regulator/ stress response regulator	Cytoplasm	AAG58627.1
yfhG	Outer membrane protein/ modulates QseEF response		A0A377C6F8
yfhM	Alpha2-macroglobulin/ negative regulator of endopeptidase and peptidase activity	Inner membrane	AAG57634.1
yniC	2-deoxyglucose-6-P phosphatase/ putative phosphatase	Cytoplasm	A0A376RID7
Transcription and translation
dsbG	Protein sulfenic acid reductase and chaperone/ protein folding	Periplasm	B2TTG8
fklB	FKBP-type peptidyl-prolyl cis-trans isomerase/ protein folding	Cytoplasm	A0A2W6NWV1
hisS	Histidine-tRNA ligase/ protein translation; histidyl-tRNA aminoacylation	Cytoplasm	A0A447XTV5
hscB	[Fe-S] cluster biosynthesis co-chaperone HscB/ protein maturation and folding	Cytoplasm	BAB36816.1
hslO	Molecular chaperone Hsp33/ protein folding; heat and oxidative stress response	Cytoplasm	AAG58501.1
nrdB	Ribonucleoside-diphosphate reductase 1 subunit beta/ DNA replication; deoxyribonucleotide biosynthesis	Cytoplasm	P69924
rlmI	23S rRNA m(5)C1962 methyltransferase/ rRNA methylation and processing	Cytoplasm	ACI39814.1
rplF	50S ribosomal subunit protein L6/ protein translation	Cytoplasm	A0A376RBZ6
surA	Chaperone SurA; peptidylprolyl isomerase/ protein folding and stabilization	Periplasm	S0WRD1
trmE	tRNA modification GTPase/ tRNA methylation	Cytoplasm	EZB75350.1
ybaK	Cys-tRNA (Pro) and Cys-tRNA (Cys) deacylase/ aminoacyl-tRNA metabolism	Cytoplasm	Q8XD27
ycfH	Putative metal-dependent hydrolase/ DNA metabolism	Cytoplasm	A0A376RJY7
yhbY	Ribosome assembly factor YhbY/ rRNA 5�-end processing; ribosomal large and small subunit assembly	Cytoplasm	F5P083
Transport
afuA	Periplasmic ferric iron-binding protein/ iron uptake and transport	Periplasm	AAG54711.1
araF	Arabinose ABC transporter periplasmic binding protein/ L-arabinose and carbohydrate transport	Periplasm	A0A2Y2KC22
artJ	L-arginine ABC transporter periplasmic binding protein/ L-arginine and amino acid transport	Periplasm	A0A377F6V5
atpC	ATP synthase F1 complex subunit epsilon/ ATP synthesis coupled proton transport	Cytoplasm	AAG58934.1
copA	Cu(+) exporting P-type ATPase; soluble Cu(+) chaperone/ copper ion transport	Cytoplasmic membrane	A0A348DVE5
cysP	Thiosulfate/sulfate ABC transporter periplasmic binding protein CysP/ thiosulfate and sulfate transport	Periplasm	W1EWT2
dcuA	C4-dicarboxylate transporter/ C4-dicarboxylate, fumarate, and succinate transport; anaerobic respiration	Cytoplasmic membrane	A0A377KEH0
EC970246 1146:ECHG 02142; glpT; ECJG_01984	Glycerol-3-phosphate transporter/ carbohydrate transport	Cytoplasm	I2S1S5
efeO	Ferrous iron transport system protein EfeO/ iron uptake and transport; oxidative stress response	Periplasm	AAG55636.1
fiu	Iron catecholate outer membrane transporter/ ion and siderophore transport	Outer membrane	A0A376SX71
gsiB	Glutathione ABC transporter periplasmic binding protein/ glutathione transport	Periplasm	A0A376JBH0
lolA	Outer membrane lipoprotein carrier protein/ lipoprotein transport	Outer membrane	AAG55378.1
lolB	Outer membrane lipoprotein/ lipoprotein localization	Outer membrane	I6DL73
lptE	Lipopolysaccharide assembly protein/ lipopolysaccharide transport	Outer membrane	AAG54975.1
mlaA	Intermembrane phospholipid transport system- outer membrane lipoprotein MlaA/ intermembrane phospholipid transfer	Outer membrane	AAG57474.1
mdtE	Multidrug efflux pump membrane fusion protein MdtE/ bile acid and salt transport; antibiotic response	Cytoplasm	AAG58654.1
mdtF	Multidrug efflux pump RND permease MdtF/ bile acid transport; antibiotic response	Cytoplasm	ENO10059.1
mppA	Murein tripeptide ABC transporter periplasmic binding protein/ protein transport	Periplasm	A0A376SN20
mscL	Large conductance mechanosensitive channel/ ion transmembrane transport; cellular water homeostasis	Cytoplasmic membrane	AAG58412.1
nagE	N-acetylglucosamine-specific PTS enzyme IIABC component/ inner membrane transport	Cytoplasmic membrane	AAG55001.1
nfuA	Iron-sulfur cluster carrier protein NfuA/ iron binding and transport	Cytoplasm	AAG58515.1
nhaA	Na(+): H(+) antiporter/ ion transport; regulation of intracellular pH	Inner membrane	A0A376L1P2
pqiB	Intermembrane transport protein PqiB/ intermembrane lipid transfer; membrane organization	Inner membrane	EEC30042.1
rcnB	Nickel/ cobalt homeostasis protein/ nickel and cobalt export	Periplasm	A0A377DQ63
tatA	Twin arginine protein translocation system/ protein transport	Cytoplasm	A0A377CBN5
Cell integrity
mltB	Membrane-bound lytic murein transglycosylase B/ cell wall organization; peptidoglycan catabolism	Outer membrane	PXF66102.1
rodZ	Cytoskeletal protein RodZ/ maintenance of bacterial rod cell shape	Inner membrane	KIQ46661.1
yhiI	Putative membrane fusion protein	Inner membrane	KIQ47473.1
Cell division
damX	Cell division protein/ cell division; biofilm formation	Inner membrane	A0A376VAS7;AAG58488.1
ftsP	Cell division protein/ cell division; oxidative stress response	Periplasm	A0A376TSD2
ftsZ	Cell division protein FtsZ/ cell division; protein polymerization	Cytoplasm	AAG54399.1
nplI	Lipoprotein NplI/ cell division	Cytoplasmic membrane	I6CG11
ycjY	Putative hydrolase/ cell division; protein binding		AAG56472.1
zipA	Cell division ZipA/ cell division; cell septum assembly	Inner membrane	BAB36707.1
Environmental adaptation
bcp	Thiol peroxidase/ cell redox homeostasis; oxidative stress response	Cytoplasm	A0A376W8P8
gstA	Glutathione S-transferase/ hydrogen peroxide response	Cytoplasm	AAG56624.1
hslJ	Heat shock protein/ heat response; novobiocin resistance	Outer membrane	ENO09670.1
Hypothetical	Catalase 2/ superoxide radical degradation	Cytoplasm	F3WIS0
ibpA	Small heat shock protein IbpA/ heat response; protein stabilization	Cytoplasm	AAG58889.1
iscU	Scaffold protein for iron-sulfur cluster assembly/ iron-sulfur cluster assembly; iron ion homeostasis	Cytoplasm	AAG57643.1
pmbA	Antibiotic peptide MccB17 maturation peptidase/ metalloprotease	Cytoplasm	AAG59432.1
ruvA	Holliday junction branch migration complex subunit RuvA/ SOS response; DNA repair	Cytoplasm	A0A2X1NCY7
sspA	Stringent starvation protein A/ starvation response	Cytoplasm	AAG58357.1
sthA	Soluble pyridine nucleotide transhydrogenase/ cell redox homeostasis	Cytoplasm	A0A376MMV1
tas	Putative NADP(H)-dependent aldo-keto reductase/ amino acid starvation response	Cytoplasm	AYV42970.1
terZ	Tellurium resistance protein TerZ/ tellurium resistance	Cytoplasm	Q7DBX3
uspC	Universal stress protein C/ UV, starvation, and salt stress response	Cytoplasm	F5NVV4
uspE	Universal stress protein E/ hydrogen peroxide response; UV response	Cytoplasm	AAG56467.1
uvrA	Excision nuclease subunit A/ DNA repair; radiation, SOS, and DNA damage response	Cytoplasm	P0A698
wrbA	NAD(P)H: quinone oxidoreductase/ oxidative stress response	Cytoplasm	ENO09415.1
yegP	DUF1508 domain-containing protein YegP/ double-strand break repair	Extracellular	EZA70160.1
yhbO	Protein/ nucleic acid deglycase 2/ DNA damage stimulus; protein repair; UV, heat, pH, and oxidative stress response	Cytoplasm	AAG58289.1
yoaB	RutC family protein YoaB/ biofilm formation	Cytoplasm	P0AEB7
ytfE	Iron-sulfur cluster repair protein YtfE/ protein repair; nitrosative and oxidative stress response	Cytoplasm	AAG59407.1
Respiration
fdoH	Formate dehydrogenase O subunit beta/ anaerobic respiration; formate oxidation	Inner membrane	A0A376L3Y0
nuoB	NADH: quinone oxidoreductase subunit B/ aerobic respiration; electron transport coupled proton transport	Inner membrane	A0A376L926
nuoC	NADH: quinone oxidoreductase subunit CD/ respiration; electron transport chain	Inner membrane	P33599
nuoI	NADH: quinone oxidoreductase subunit I/ aerobic respiration	Inner membrane	AAG57410.1
Hypothetical			BAB36414.1
lpdH	Relaxase	Cytoplasm	A0A376SME8
mae	NADP-dependent oxaloacetate-decarboxylating malate dehydrogenase	Cytoplasm	A0A370YF59
phnB	Protein PhnB		A0A376SY88
ycaR	UPF0434 family protein	Cytoplasm	AAG55402.1
yccU	Uncharacterized protein/ putative CoA-binding protein		A0A376L0A2
yceI	Lipid binding protein		A0A376NIF8
yciE	DUF892 domain-containing protein	Cytoplasm	AAG56011.1
ydjY	Uncharacterized protein		Q321P4
yibT	Uncharacterized protein/ putative cytoplasmic protein		A0A2X1L7W2
yicH	AsmA family protein	Inner membrane	A0A377JXI7
ynfG	Putative oxidoreductase YnfG		P0AAJ1
yniA	Fructosamine kinase family protein		PXF68648.1
yqjC	DUF1090 domain-containing protein		AAG58230.1
Lactation Diet - LRF
General function and gene name	Protein/ specific function	Bacterial-cell localization	Accession number
Lipid and carbohydrate metabolism
folE	GTP cyclohydrolase I/ one-carbon metabolism; co-factor biosynthesis	Cytoplasm	A0A377CDP4
kdsA	2-dehydro-3-deoxyphosphooctane aldolase/ carbohydrate biosynthesis	Cytoplasm	AAG56073.1
Protein metabolism
dmlA	D-malate/3-isopropylmalate dehydrogenase/ D-malate degradation and leucine biosynthesis	Cytoplasm	A0A377DRA2
Energy metabolism
aceF	Pyruvate dehydrogenase, E2 subunit/ energy metabolism	Cytoplasm	A0A3S4P5V8
maeA	NAD(+)-dependent malate dehydrogenase/ gluconeogenesis	Cytoplasm	A0A2Y0FM34
sucC	Succinyl-CoA synthetase subunit beta/ tricarboxylic acid cycle	Cytoplasm	A0A376TIF8
Regulatory
engB	Probable GTP-binding protein EngB/ regulator; signal transduction		EZD01638.1
Transcription and translation
fusA1	Elongation factor G/ translation elongation and nucleotide binding	Cytoplasm	A0A376Y1E3
prfC	Peptide chain release factor RF3/ protein translation termination	Cytoplasm	W1F8U9
rpsL	30S ribosomal subunit protein S12/ protein translation	Cytoplasm	A0A376KJV0
Environmental adaptation
osmC	Osmotically inducible peroxiredoxin OsmC/ oxidative stress response	Cytoplasm	AYV41241.1
