# Supplementary material for: Novel reusable animal model for comparative evaluation of in vivo growth and protein-expression of Escherichia coli O157 strains in the bovine rumen
Source: PLoS One. 2022 May 26;17(5):e0268645. doi: 10.1371/journal.pone.0268645 (PMC9135228; doi:10.1371/journal.pone.0268645)
Supplement: S4 Table — A: iBAQ and riBAQ values of proteins expressed by O157 strains in MRF and LRF. B: Proteins uniquely expressed by O157 strains in MRF and LRF, irrespective of the in vitro/in vivo growth conditions, identified using iBAQ. C: Proteins more highly expressed by O157 strains in MRF; based on riBAQ values of L2FC < -1 only. D: Proteins more highly expressed by O157 strains in LRF; based on riBAQ values of L2FC > 1 only. (ZIP) [file pone.0268645.s008.zip › S4C_Table.csv]

Table S4C.Proteins more highly expressed by O157 strains in MRF; based on riBAQ values of L2FC < -1 only.
accno	Protein names	Gene names	iBAQ 1	iBAQ 2	rel_iBAQ_lact	rel_iBAQ_maint	L2FC	psort_loc	description
AAG58131.1	Hydrogenase-2 large chain	hybC	180870	25201000	4.75E-04	0.015158079	-4.995814743	CytoplasmicMembrane	probable large subunit, hydrogenase-2 [Escherichia coli O157:H7 str. EDL933]
P17169	Glutamine--fructose-6-phosphate aminotransferase [isomerizing]	glmS	1691700	161840000	0.004443354	0.097344689	-4.453381373	Cytoplasmic	Glutamine--fructose-6-phosphate aminotransferase [isomerizing] OS=Escherichia coli (strain K12) OX=83333 GN=glmS PE=1 SV=4 UPId=UP000000625 PPId=UP000000625
AAG58147.1	Alcohol dehydrogenase YqhD	yqhD;Q609_ECAC00544G0001	842720	73199000	0.002213456	0.044028262	-4.314057471	Cytoplasmic	putative oxidoreductase [Escherichia coli O157:H7 str. EDL933]
AAG56817.1	Transcriptional regulator KdgR	kdgR	320060	27536000	8.41E-04	0.016562552	-4.300263514	Cytoplasmic	putative regulator [Escherichia coli O157:H7 str. EDL933]
P35340	Alkyl hydroperoxide reductase subunit F	ahpF	2696900	160860000	0.007083573	0.096755231	-3.771790493	CytoplasmicMembrane	Alkyl hydroperoxide reductase subunit F OS=Escherichia coli (strain K12) OX=83333 GN=ahpF PE=1 SV=2 UPId=UP000000625 PPId=UP000000625
AAG55253.1	Pyruvate dehydrogenase [ubiquinone];Alpha-peptide	poxB	265400	14400000	6.97E-04	0.008661416	-3.635187337	CytoplasmicMembrane	pyruvate oxidase [Escherichia coli O157:H7 str. EDL933]
AAG57086.1	Chain length determinant protein	EC970246_0378;wzzB	642410	31547000	0.001687329	0.018975117	-3.491295363	CytoplasmicMembrane	regulator of length of O-antigen component of lipopolysaccharide chains [Escherichia coli O157:H7 str. EDL933]
Q9LAN9	NA	tlrB	2564900	119220000	0.006736867	0.071709304	-3.412010595	Cytoplasmic	Putative tellurium resistance protein B OS=Escherichia coli O157:H7 OX=83334 GN=tlrB PE=4 SV=1 UPId=UP000000558 PPId=UP000000625
P24171	Peptidyl-dipeptidase dcp	dcp	207490	9642600	5.45E-04	0.005799901	-3.411739197	Cytoplasmic	Dipeptidyl carboxypeptidase OS=Escherichia coli (strain K12) OX=83333 GN=dcp PE=1 SV=4 UPId=UP000000625 PPId=UP000000625
A0A377DZ40	Maltose transport system permease protein MalF	malF	595820	26557000	0.001564958	0.015973696	-3.351502527	CytoplasmicMembrane	Maltose transporter membrane protein OS=Escherichia coli OX=562 GN=malF_1 PE=4 SV=1 UPId=UP000254429 PPId=UP000000625
AAG59414.1	Uncharacterized protein YtfJ	ytfJ	609320	26522000	0.001600416	0.015952644	-3.317276373	Unknown	orf, hypothetical protein [Escherichia coli O157:H7 str. EDL933]
AAG58569.1	Leu/Ile/Val-binding protein	livJ	478210	20725000	0.001256048	0.012465822	-3.311014699	Periplasmic	high-affinity amino acid transport system; periplasmic binding protein [Escherichia coli O157:H7 str. EDL933]
P0AFG3	2-oxoglutarate dehydrogenase E1 component	sucA	1192200	51186000	0.003131386	0.030787724	-3.297481792	Cytoplasmic	2-oxoglutarate dehydrogenase E1 component OS=Escherichia coli (strain K12) OX=83333 GN=sucA PE=1 SV=1 UPId=UP000000625 PPId=UP000000625
AAG59371.1	Modulator of FtsH protease HflC	hflC	873940	37066000	0.002295457	0.022294725	-3.279849095	Cytoplasmic	protease specific for phage lambda cII repressor [Escherichia coli O157:H7 str. EDL933]
AAG54818.1	Adenine phosphoribosyltransferase	apt	1744800	71519000	0.004582824	0.043017763	-3.230623691	Cytoplasmic	adenine phosphoribosyltransferase [Escherichia coli O157:H7 str. EDL933]
AAG59203.1	Bifunctional purine biosynthesis protein PurH;Phosphoribosylaminoimidazolecarboxamide formyltransferase;IMP cyclohydrolase;Bifunctional purine biosynthesis protein PurH	purH	322840	12239000	8.48E-04	0.007361602	-3.117953242	Cytoplasmic	phosphoribosylaminoimidazolecarboxamide formyltransferase = AICAR formyltransferase; IMP cyclohydrolase [Escherichia coli O157:H7 str. EDL933]
P0ABQ0	Coenzyme A biosynthesis bifunctional protein CoaBC;Phosphopantothenoylcysteine decarboxylase;Phosphopantothenate--cysteine ligase	coaBC	549870	20030000	0.001444267	0.012047789	-3.06035874	Cytoplasmic	Coenzyme A biosynthesis bifunctional protein CoaBC OS=Escherichia coli (strain K12) OX=83333 GN=coaBC PE=1 SV=2 UPId=UP000000625 PPId=UP000000625
AAG58305.1	Transcription termination/antitermination protein NusA	nusA	689590	24821000	0.00181125	0.014929514	-3.043109283	Cytoplasmic	transcription pausing; L factor [Escherichia coli O157:H7 str. EDL933]
AAG59127.1	ATP-dependent protease subunit HslV	hslV;EC236275_5154	14979000	526780000	0.039343261	0.316851429	-3.009618061	Cytoplasmic	heat shock protein hslVU, proteasome-related peptidase subunit [Escherichia coli O157:H7 str. EDL933]
AAG58437.1	30S ribosomal protein S19	rpsS	1246900	43846000	0.003275059	0.026372808	-3.009458268	Cytoplasmic	30S ribosomal subunit protein S19 [Escherichia coli O157:H7 str. EDL933]
AAG58201.1	RNA polymerase sigma factor RpoD	rpoD	676680	22627000	0.001777341	0.013609851	-2.936858465	Cytoplasmic	RNA polymerase, sigma(70) factor; regulation of proteins induced at high temperatures [Escherichia coli O157:H7 str. EDL933]
AAG57175.1	Methionine--tRNA ligase	metG	405350	12771000	0.001064677	0.007681593	-2.850990249	Cytoplasmic	methionine tRNA synthetase [Escherichia coli O157:H7 str. EDL933]
A0A376W2B1	Probable L,D-transpeptidase YbiS	ybiS	951570	29581000	0.002499357	0.017792593	-2.831647932	Cytoplasmic	L,D-transpeptidase OS=Escherichia coli OX=562 GN=ybiS PE=4 SV=1 UPId=UP000254716 PPId=UP000000625
AAG57644.1	Cysteine desulfurase IscS	iscS	923150	28594000	0.00242471	0.017198925	-2.826434262	Cytoplasmic	putative aminotransferase [Escherichia coli O157:H7 str. EDL933]
AAG59331.1	Lysine decarboxylase, inducible	cadA	180930	5545700	4.75E-04	0.003335668	-2.811296735	Cytoplasmic	lysine decarboxylase 1 [Escherichia coli O157:H7 str. EDL933]
P11875	Arginine--tRNA ligase	argS	498230	15263000	0.001308632	0.009180499	-2.81051356	Cytoplasmic	Arginine--tRNA ligase OS=Escherichia coli (strain K12) OX=83333 GN=argS PE=1 SV=1 UPId=UP000000625 PPId=UP000000625
A0A1D3U3P1	UPF0265 protein YeeX	yeeX	10265000	314090000	0.026961651	0.188921116	-2.808803185	Cytoplasmic	UPF0265 protein YeeX OS=Escherichia coli OX=562 GN=yeeX PE=3 SV=1 UPId=UP000095528 PPId=UP000000625
Q83IY3	Bifunctional protein GlmU;UDP-N-acetylglucosamine pyrophosphorylase;Glucosamine-1-phosphate N-acetyltransferase	glmU	2592500	78750000	0.00680936	0.047367117	-2.798294736	Cytoplasmic	Bifunctional protein GlmU OS=Shigella flexneri OX=623 GN=glmU PE=3 SV=1 UPId=UP000001006 PPId=UP000000625
A0A376VFU3	tRNA-modifying protein YgfZ	ygfZ	519440	15536000	0.001364341	0.009344705	-2.775944888	Unknown	tRNA-modifying protein OS=Escherichia coli OX=562 GN=ygfZ_2 PE=4 SV=1 UPId=UP000254495 PPId=UP000000625
AAG55867.1	Spermidine/putrescine-binding periplasmic protein	potD	719300	21492000	0.001889286	0.012927163	-2.774493035	Periplasmic	spermidine/putrescine periplasmic transport protein [Escherichia coli O157:H7 str. EDL933]
P00370	NADP-specific glutamate dehydrogenase	gdhA	913360	26945000	0.002398996	0.016207073	-2.756120874	OuterMembrane	NADP-specific glutamate dehydrogenase OS=Escherichia coli (strain K12) OX=83333 GN=gdhA PE=1 SV=1 UPId=UP000000625 PPId=UP000000625
AAG58754.1	Serine acetyltransferase	cysE	907060	26729000	0.002382449	0.016077151	-2.754494775	Cytoplasmic	serine acetyltransferase [Escherichia coli O157:H7 str. EDL933]
AAG58082.1	UPF0001 protein YggS	yggS	556820	16268000	0.001462522	0.009784994	-2.742112761	Cytoplasmic	orf, hypothetical protein [Escherichia coli O157:H7 str. EDL933]
P04805	Glutamate--tRNA ligase	gltX	2324800	67169000	0.00610623	0.040401294	-2.726047744	Cytoplasmic	Glutamate--tRNA ligase OS=Escherichia coli (strain K12) OX=83333 GN=gltX PE=1 SV=1 UPId=UP000000625 PPId=UP000000625
A0A377A1A6	Superoxide dismutase [Fe]	sodB	72700000	2090000000	0.190951005	1.257108254	-2.718834474	Periplasmic	Superoxide dismutase OS=Escherichia coli OX=562 GN=sodB PE=3 SV=1 UPId=UP000255543 PPId=UP000000625
A0A2X1LA40	Low specificity L-threonine aldolase	ltaE	623100	17840000	0.00163661	0.010730532	-2.712938795	Cytoplasmic	Low specificity L-threonine aldolase OS=Escherichia coli OX=562 GN=ltaE_2 PE=4 SV=1 UPId=UP000250448 PPId=UP000000625
BAB37009.2	Hydrogenase isoenzymes formation protein HypE	hypE	561450	15716000	0.001474683	0.009452973	-2.68036342	Cytoplasmic	carbamoyl dehydratase [Escherichia coli O157:H7 str. Sakai]
Q19NJ4	60 kDa chaperonin 2	groL2	937670	25213000	0.002462848	0.015165297	-2.62237441	Cytoplasmic	60 kDa chaperonin 2 OS=Escherichia coli O1:K1 / APEC OX=405955 GN=groL2 PE=3 SV=1 UPId=UP000008216 PPId=UP000000625
AAG54629.1	NA	Z0372;ERFG_03155	6933700	184270000	0.018211788	0.110836047	-2.605482692	Unknown	hypothetical protein Z0372 [Escherichia coli O157:H7 str. EDL933]
P05055	Polyribonucleotide nucleotidyltransferase	pnp	34845000	924440000	0.091522528	0.55603883	-2.602986832	Cytoplasmic	Polyribonucleotide nucleotidyltransferase OS=Escherichia coli (strain K12) OX=83333 GN=pnp PE=1 SV=3 UPId=UP000000625 PPId=UP000000625
P0AB77	2-amino-3-ketobutyrate coenzyme A ligase	kbl	4342800	114600000	0.01140663	0.068930433	-2.595268427	Cytoplasmic	2-amino-3-ketobutyrate coenzyme A ligase OS=Escherichia coli (strain K12) OX=83333 GN=kbl PE=1 SV=1 UPId=UP000000625 PPId=UP000000625
P0AFZ3	Stringent starvation protein B	sspB	3827000	99867000	0.01005185	0.060068722	-2.579152934	Cytoplasmic	Stringent starvation protein B OS=Escherichia coli (strain K12) OX=83333 GN=sspB PE=1 SV=1 UPId=UP000000625 PPId=UP000000625
A0A3S4MXP9	Cell division protein ZapB	zapB	18858000	491690000	0.049531693	0.295745243	-2.577931137	Unknown	Cell division protein ZapB OS=Escherichia coli OX=562 GN=zapB PE=3 SV=1 UPId=UP000277464 PPId=UP000000625
P33570	Transketolase 2	tktB	730580	18491000	0.001918913	0.0111221	-2.535067885	Cytoplasmic	Transketolase 2 OS=Escherichia coli (strain K12) OX=83333 GN=tktB PE=1 SV=1 UPId=UP000000625 PPId=UP000000625
P32176	Formate dehydrogenase-O major subunit	fdoG	1163300	29357000	0.003055479	0.01765786	-2.530840151	Periplasmic	Formate dehydrogenase-O major subunit OS=Escherichia coli (strain K12) OX=83333 GN=fdoG PE=1 SV=5 UPId=UP000000625 PPId=UP000000625
A0A376VXP8	Oligoribonuclease	orn	1458500	35376000	0.00383084	0.021278211	-2.473644345	Cytoplasmic	Oligoribonuclease OS=Escherichia coli OX=562 GN=orn_2 PE=3 SV=1 UPId=UP000254716 PPId=UP000000625
AAG58125.1	Bifunctional glutathionylspermidine synthetase/amidase;Glutathionylspermidine amidase;Glutathionylspermidine synthetase	gss	340850	8057200	8.95E-04	0.004846303	-2.436500386	Cytoplasmic	glutathionylspermidine synthetase/amidase [Escherichia coli O157:H7 str. EDL933]
P03841	Maltose operon periplasmic protein	malM;Q609_ECAC02674G0001	7328400	169880000	0.019248492	0.102180646	-2.408304659	Periplasmic	Maltose operon periplasmic protein OS=Escherichia coli (strain K12) OX=83333 GN=malM PE=3 SV=1 UPId=UP000000625 PPId=UP000000625
A0A0P7NDI9	Superoxide dismutase [Mn]	sodA	4679000	107490000	0.01228968	0.064653859	-2.395289117	Periplasmic	Superoxide dismutase (Fragment) OS=Escherichia coli OX=562 GN=ACU90_18505 PE=3 SV=1 UPId=UP000050307 PPId=UP000000625
A0A3Q0MSX9	Thiol:disulfide interchange protein DsbA	Q609_ECAC02769G0001;dsbA	8277300	189200000	0.021740836	0.113801379	-2.388038738	Periplasmic	Thiol:disulfide interchange protein DsbA OS=Escherichia coli OX=562 GN=CR539_00995 PE=4 SV=1 UPId=UP000234543 PPId=UP000000625
AAG58581.1	Protein DcrB	dcrB	2174200	49294000	0.00571067	0.02964971	-2.376286199	Periplasmic	orf, hypothetical protein [Escherichia coli O157:H7 str. EDL933]
A0A370YSY8	NA	Q609_ECAC02578G0001	9382400	202590000	0.024643449	0.121855292	-2.305892851	Unknown	Uncharacterized protein OS=Escherichia coli OX=562 GN=DXF93_03110 PE=4 SV=1 UPId=UP000255321 PPId=UP000000625
BAB36822.1	Inositol-1-monophosphatase	suhB	3079300	65205000	0.00808797	0.039219973	-2.277738969	Cytoplasmic	inositol monophosphatase [Escherichia coli O157:H7 str. Sakai]
A0A377F6A1	3-hydroxydecanoyl-[acyl-carrier-protein] dehydratase	fabA	9224400	192940000	0.024228452	0.116050941	-2.259984094	Cytoplasmic	3-hydroxydecanoyl-[acyl-carrier-protein] dehydratase OS=Escherichia coli OX=562 GN=fabA_2 PE=3 SV=1 UPId=UP000254255 PPId=UP000000625
AYV41069.1	Protein YciF	yciF	1103200	22985000	0.002897622	0.013825183	-2.254357106	Cytoplasmic	YciE/YciF family protein [Escherichia coli O157:H7]
AAG56601.1	Protein YdgA	ydgA;Q609_ECAC00657G0001	1101500	22711000	0.002893157	0.013660376	-2.239280538	CytoplasmicMembrane	orf, hypothetical protein [Escherichia coli O157:H7 str. EDL933]
AAG56500.1	Phage shock protein A	pspA	14244000	293550000	0.037412739	0.176566568	-2.238610717	CytoplasmicMembrane	phage shock protein, putative inner membrane protein [Escherichia coli O157:H7 str. EDL933]
A0A376VZ87	NA	NA	11051000	224530000	0.029026129	0.135051922	-2.218090097	Cytoplasmic	Pyruvate dehydrogenase E1 component OS=Escherichia coli OX=562 GN=aceE_2 PE=4 SV=1 UPId=UP000254716 PPId=UP000000625
A0A2X1NZB3	Probable phospholipid ABC transporter-binding protein MlaD	mlaD	4345100	88253000	0.011412671	0.05308305	-2.217614742	Unknown	Phospholipid ABC transporter substrate-binding protein OS=Escherichia coli OX=562 GN=mlaD PE=4 SV=1 UPId=UP000255260 PPId=UP000000625
A0A376MV56	Curli production assembly/transport component CsgF	csgF	11357000	227320000	0.029829856	0.136730071	-2.196501631	Unknown	Curli production assembly/transport component OS=Escherichia coli OX=562 GN=csgF PE=4 SV=1 UPId=UP000254817 PPId=UP000000625
ACI36849.1	Peptidase T	pepT	479610	9511600	0.001259725	0.005721106	-2.183185107	Cytoplasmic	peptidase T [Escherichia coli O157:H7 str. EC4115]
AYV41625.1	Mannose permease IID component	manZ	1778900	35266000	0.00467239	0.021212048	-2.182651338	CytoplasmicMembrane	PTS mannose transporter subunit IID [Escherichia coli O157:H7]
AAG59234.1	Maltose/maltodextrin import ATP-binding protein MalK	malK	2767800	53374000	0.007269796	0.032103778	-2.142756238	Cytoplasmic	ATP-binding component of transport system for maltose [Escherichia coli O157:H7 str. EDL933]
W0AWZ2	Putative reactive intermediate deaminase TdcF	tdcF	61651000	1174200000	0.161930129	0.706266274	-2.124840762	Cytoplasmic	Aminoacrylate peracid reductase OS=Escherichia albertii KF1 OX=1440052 GN=EAKF1_ch2820 PE=4 SV=1 UPId=UP000018871 PPId=UP000000625
A0A376MIE4	Protein YgiW	ygiW	5134100	97603000	0.013485028	0.058706955	-2.122172897	Cytoplasmic	Protein YgiW OS=Escherichia coli OX=562 GN=ygiW PE=4 SV=1 UPId=UP000254817 PPId=UP000000625
P27298	Oligopeptidase A	prlC	1947300	36917000	0.005114703	0.022205103	-2.118168959	Cytoplasmic	Oligopeptidase A OS=Escherichia coli (strain K12) OX=83333 GN=prlC PE=3 SV=3 UPId=UP000000625 PPId=UP000000625
AAG57307.1	Multiphosphoryl transfer protein;Phosphocarrier protein HPr;Fructose-specific phosphotransferase enzyme IIA component	fruB	2084400	39311000	0.005474804	0.023645063	-2.110659705	Cytoplasmic	PTS system, fructose-specific IIA/fpr component [Escherichia coli O157:H7 str. EDL933]
AAG56094.1	DNA-binding protein H-NS	hns	235870000	4409300000	0.619527008	2.652137524	-2.097916504	Cytoplasmic	DNA-binding protein HLP-II (HU, BH2, HD, NS); pleiotropic regulator [Escherichia coli O157:H7 str. EDL933]
A0A377F7W2	Uncharacterized protein YbbN	ybbN	5019900	92406000	0.013185075	0.055581026	-2.075686707	Unknown	Thioredoxin-like protein OS=Escherichia coli OX=562 GN=ybbN_2 PE=4 SV=1 UPId=UP000254255 PPId=UP000000625
P0AC53	Glucose-6-phosphate 1-dehydrogenase;Extracellular death factor	zwf	4762500	87617000	0.012508998	0.052700504	-2.074850527	Cytoplasmic	Glucose-6-phosphate 1-dehydrogenase OS=Escherichia coli (strain K12) OX=83333 GN=zwf PE=1 SV=1 UPId=UP000000625 PPId=UP000000625
ENO09123.1	Molybdopterin synthase sulfur carrier subunit	moaD	3741300	68123000	0.009826754	0.040975113	-2.059961117	Unknown	molybdopterin synthase small subunit [Escherichia coli O157:H43 str. T22]
AAG54545.1	Inhibitor of vertebrate lysozyme	ivy	3574000	65017000	0.00938733	0.039106893	-2.058636156	Periplasmic	orf, hypothetical protein [Escherichia coli O157:H7 str. EDL933]
AAG58326.1	Probable phospholipid-binding protein MlaC	mlaC	10735000	194900000	0.028196135	0.117229856	-2.055770701	Unknown	orf, hypothetical protein [Escherichia coli O157:H7 str. EDL933]
AAG58688.1	Periplasmic dipeptide transport protein	dppA	1200900	20951000	0.003154237	0.012601758	-1.998261886	Periplasmic	dipeptide transport protein [Escherichia coli O157:H7 str. EDL933]
P00582	DNA polymerase I	polA	1392300	23506000	0.003656961	0.014138558	-1.950917756	Cytoplasmic	DNA polymerase I OS=Escherichia coli (strain K12) OX=83333 GN=polA PE=1 SV=1 UPId=UP000000625 PPId=UP000000625
W0AVF8	OriC-binding nucleoid-associated protein	cnu	3946100	66243000	0.010364673	0.039844317	-1.942699296	Unknown	OriC-binding nucleoid-associated protein OS=Escherichia albertii KF1 OX=1440052 GN=EAKF1_ch4426c PE=4 SV=1 UPId=UP000018871 PPId=UP000000625
AAG58756.1	Protein-export protein SecB	secB	44430000	733980000	0.116698117	0.441479577	-1.919565412	Cytoplasmic	protein export; molecular chaperone; may bind to signel sequence [Escherichia coli O157:H7 str. EDL933]
AAG55230.1	Putrescine-binding periplasmic protein	potF	1437400	23713000	0.003775419	0.014263066	-1.917575404	Periplasmic	periplasmic putrescine-binding protein; permease protein [Escherichia coli O157:H7 str. EDL933]
P0AB89	Adenylosuccinate lyase	purB	2976700	48756000	0.007818485	0.02932611	-1.907224742	Cytoplasmic	Adenylosuccinate lyase OS=Escherichia coli (strain K12) OX=83333 GN=purB PE=1 SV=1 UPId=UP000000625 PPId=UP000000625
AAG55242.1	Putative ABC transporter arginine-binding protein 2	artI	5111800	83305000	0.013426456	0.050106891	-1.899930499	Periplasmic	arginine 3rd transport system periplasmic binding protein [Escherichia coli O157:H7 str. EDL933]
P07118	Valine--tRNA ligase	valS	931510	14832000	0.002446668	0.008921258	-1.866428788	Cytoplasmic	Valine--tRNA ligase OS=Escherichia coli (strain K12) OX=83333 GN=valS PE=1 SV=2 UPId=UP000000625 PPId=UP000000625
AAG58303.1	Ribosome-binding factor A	rbfA	4827100	76536000	0.012678674	0.046035425	-1.86034059	Cytoplasmic	ribosome-binding factor A [Escherichia coli O157:H7 str. EDL933]
B7UMJ3	Phosphate-binding protein PstS	pstS	500830	7859900	0.001315461	0.004727629	-1.845548776	Periplasmic	Phosphate-binding protein PstS OS=Escherichia coli O127:H6 (strain E2348/69 / EPEC) OX=574521 GN=pstS PE=3 SV=1 UPId=UP000008205 PPId=UP000000625
AAG59443.1	Aspartate carbamoyltransferase catalytic chain	pyrB	1806400	28230000	0.00474462	0.016979984	-1.839470539	Cytoplasmic	aspartate carbamoyltransferase, catalytic subunit [Escherichia coli O157:H7 str. EDL933]
A0A2X1L0P6	Uridylate kinase	pyrH	6387800	96335000	0.016777948	0.05794427	-1.788099705	Cytoplasmic	Uridylate kinase OS=Escherichia coli OX=562 GN=pyrH PE=3 SV=1 UPId=UP000250859 PPId=UP000000625
AAG59017.1	Phospholipase A1	pldA	772220	11563000	0.002028283	0.006954997	-1.777790728	OuterMembrane	outer membrane phospholipase A [Escherichia coli O157:H7 str. EDL933]
AAG55318.1	NA	NA	4616700	67985000	0.012126045	0.040892107	-1.753713284	Cytoplasmic	putative phage inhibition, colicin resistance and tellurite resistance protein [Escherichia coli O157:H7 str. EDL933]
KIQ48029.1	Uncharacterized protein YbgF	ybgF;ygbF	3786400	55413000	0.009945212	0.03333021	-1.744756449	Periplasmic	tol-pal system protein [Escherichia coli]
Q8X655	NA	Z3393	3644300	53207000	0.009571977	0.03200333	-1.741333136	Cytoplasmic	Gentisate 1,2-dioxygenase OS=Escherichia coli O157:H7 OX=83334 GN=gtdA PE=1 SV=1 UPId=UP000000558 PPId=UP000000625
AAG59563.1	Thymidine phosphorylase	deoA	11027000	159620000	0.028963091	0.096009387	-1.728959885	Cytoplasmic	thymidine phosphorylase [Escherichia coli O157:H7 str. EDL933]
AAG58788.1	UPF0701 protein YicC	yicC	8147100	117480000	0.021398857	0.070662717	-1.723415451	Cytoplasmic	putative alpha helix protein [Escherichia coli O157:H7 str. EDL933]
AAG54911.1	Oxygen-insensitive NAD(P)H nitroreductase	nfsB	5191400	74298000	0.01363553	0.044689296	-1.712558525	Unknown	oxygen-insensitive NAD(P)H nitroreductase [Escherichia coli O157:H7 str. EDL933]
AAC70085.1	NA	ECO111_p3-26;Q458_01040	994160	14040000	0.002611222	0.00844488	-1.693351774	Unknown	EHEC-catalase/peroxidase (plasmid) [Escherichia coli O157:H7 str. EDL933]
A0A377CBW0	Branched-chain-amino-acid aminotransferase	ilvE	471470	6618700	0.001238345	0.003981063	-1.684740708	Cytoplasmic	Branched-chain-amino-acid aminotransferase OS=Escherichia coli OX=562 GN=ilvE_2 PE=3 SV=1 UPId=UP000254255 PPId=UP000000625
AAG57665.1	Serine hydroxymethyltransferase	glyA	4554500	63713000	0.011962673	0.038322554	-1.67965389	Cytoplasmic	serine hydroxymethyltransferase [Escherichia coli O157:H7 str. EDL933]
A0A376TJY1	Uncharacterized lipoprotein YajG	yajG	10722000	147670000	0.02816199	0.088821615	-1.657161525	Unknown	Lipoprotein YajG OS=Escherichia coli OX=562 GN=yajG PE=4 SV=1 UPId=UP000254405 PPId=UP000000625
W1ETC7	Uracil phosphoribosyltransferase	upp;EC90111_0902	4256300	57022000	0.011179433	0.034298003	-1.617277602	Cytoplasmic	Uracil phosphoribosyltransferase OS=Escherichia coli ISC7 OX=1432555 PE=3 SV=1 UPId=UP000019199 PPId=UP000000625
BAB35174.2	Protein YciI	yciI	19712000	262260000	0.051774776	0.157746034	-1.607282424	Unknown	hypothetical protein ECs_1751 [Escherichia coli O157:H7 str. Sakai]
P0A9G6	Isocitrate lyase	aceA	1257900	16213000	0.003303951	0.009751912	-1.561492632	Cytoplasmic	Isocitrate lyase OS=Escherichia coli (strain K12) OX=83333 GN=aceA PE=1 SV=1 UPId=UP000000625 PPId=UP000000625
A0A377C3N1	3-deoxy-D-manno-octulosonate 8-phosphate phosphatase KdsC	kdsC	2374700	30336000	0.006237295	0.018246716	-1.548644404	Cytoplasmic	3-deoxy-D-manno-octulosonate 8-phosphate phosphatase OS=Escherichia coli OX=562 GN=kdsC_2 PE=4 SV=1 UPId=UP000254255 PPId=UP000000625
A0A243ZPE4	NA	NA	26444000	337120000	0.069456786	0.202773366	-1.545680601	Cytoplasmic	Glutamate decarboxylase (Fragment) OS=Escherichia coli OX=562 GN=BZL31_26970 PE=3 SV=1 UPId=UP000194908 PPId=UP000000625
AAG58137.1	L-glyceraldehyde 3-phosphate reductase	gpr	2417400	30343000	0.006349449	0.018250926	-1.523266321	Cytoplasmic	putative reductase [Escherichia coli O157:H7 str. EDL933]
P11349	Respiratory nitrate reductase 1 beta chain;Respiratory nitrate reductase 2 beta chain	narH;narY	2217300	27805000	0.005823874	0.016724352	-1.521899159	CytoplasmicMembrane	Respiratory nitrate reductase 1 beta chain OS=Escherichia coli (strain K12) OX=83333 GN=narH PE=1 SV=3 UPId=UP000000625 PPId=UP000000625
EFX11249.1	Putative monooxygenase YdhR	ydhR	16946000	211600000	0.044509707	0.127274692	-1.515753655	Unknown	putative monooxygenase [Escherichia coli O157:H7 str. G5101]
ENO09153.1	Aldose 1-epimerase	galM	2469300	30472000	0.006485768	0.018328518	-1.498740871	Periplasmic	galactose-1-epimerase [Escherichia coli O157:H43 str. T22]
P0AES4	DNA gyrase subunit A	gyrA;ECPG_00852	4789700	59063000	0.012580441	0.035525639	-1.497678142	Cytoplasmic	DNA gyrase subunit A OS=Escherichia coli (strain K12) OX=83333 GN=gyrA PE=1 SV=1 UPId=UP000000625 PPId=UP000000625
BAB33868.2	Recombination-associated protein RdgC	rdgC	675650	8294400	0.001774636	0.004988975	-1.491220329	Cytoplasmic	recombination-associated protein rdgC [Escherichia coli O157:H7 str. Sakai]
AAG59041.1	Xaa-Pro dipeptidase	pepQ	2318300	28152000	0.006089157	0.016933068	-1.47552895	Cytoplasmic	proline dipeptidase [Escherichia coli O157:H7 str. EDL933]
A0A377B6S2	Putative carboxymethylenebutenolidase	ysgA	1542500	18692000	0.004051471	0.011242999	-1.472509254	Unknown	Putative hydrolase OS=Escherichia coli OX=562 GN=ysgA PE=4 SV=1 UPId=UP000254052 PPId=UP000000625
ENO09459.1	N-methyl-L-tryptophan oxidase	solA	294400	3564700	7.73E-04	0.002144121	-1.471361797	Cytoplasmic	N-methyltryptophan oxidase [Escherichia coli O157:H43 str. T22]
AAG56703.1	50S ribosomal protein L20	rplT	28575000	345300000	0.075053988	0.207693531	-1.468455637	Cytoplasmic	50S ribosomal subunit protein L20, and regulator [Escherichia coli O157:H7 str. EDL933]
A0A447XY57	Enoyl-[acyl-carrier-protein] reductase [NADH] FabI	fabI	51278000	619350000	0.134684809	0.372531099	-1.467773727	CytoplasmicMembrane	Enoyl-[acyl-carrier-protein] reductase [NADH] OS=Escherichia coli OX=562 GN=fabI PE=3 SV=1 UPId=UP000277930 PPId=UP000000625
AAG55007.1	Flavodoxin-1	fldA	21621000	258230000	0.056788881	0.15532204	-1.451582166	Cytoplasmic	flavodoxin 1 [Escherichia coli O157:H7 str. EDL933]
AAG54547.1	Phosphoheptose isomerase	gmhA	28774000	338820000	0.075576674	0.203795894	-1.431112048	Cytoplasmic	phosphoheptose isomerase [Escherichia coli O157:H7 str. EDL933]
AAG57533.1	Cysteine synthase A	cysK	16267000	191540000	0.042726272	0.115208859	-1.431056298	Cytoplasmic	cysteine synthase A, O-acetylserine sulfhydrolase A [Escherichia coli O157:H7 str. EDL933]
A0A376VBV7	Uncharacterized protein YibL	yibL	14078000	165740000	0.03697673	0.099690489	-1.430838238	Unknown	Putative cytoplasmic protein OS=Escherichia coli OX=562 GN=yibL PE=4 SV=1 UPId=UP000254495 PPId=UP000000625
AAG55048.1	Succinate dehydrogenase iron-sulfur subunit	sdhB	4550500	53161000	0.011952167	0.031975661	-1.41970197	CytoplasmicMembrane	succinate dehydrogenase, iron sulfur protein [Escherichia coli O157:H7 str. EDL933]
AAG58073.1	S-adenosylmethionine synthase	metK	8406300	97922000	0.022079662	0.05889883	-1.415520882	Cytoplasmic	methionine adenosyltransferase 1 (AdoMet synthetase); methyl and propylamine donor, corepressor of met genes [Escherichia coli O157:H7 str. EDL933]
C8UGD9	Transcription elongation factor GreA	greA	8720300	101420000	0.022904402	0.061002832	-1.413251308	Cytoplasmic	Transcription elongation factor GreA OS=Escherichia coli O111:H- (strain 11128 / EHEC) OX=585396 GN=greA PE=3 SV=1 UPId=UP000001614 PPId=UP000000625
A0A376U9H4	Protein YdgH	ydgH	1115500	12871000	0.002929929	0.007741742	-1.401792435	Unknown	Protein YdgH OS=Escherichia coli OX=562 GN=ydgH_2 PE=4 SV=1 UPId=UP000254079 PPId=UP000000625
A0A376ZWZ2	Probable phosphatase YcdX	ycdX	13428000	152940000	0.035269465	0.091991453	-1.383080138	Cytoplasmic	Putative phosphoesterase OS=Escherichia coli OX=562 GN=ycdX_1 PE=4 SV=1 UPId=UP000255543 PPId=UP000000625
AAG55830.1	Ribonuclease E	rne	1628900	18344000	0.004278406	0.011033681	-1.366769024	Cytoplasmic	RNase E, membrane attachment, mRNA turnover, maturation 5S RNA [Escherichia coli O157:H7 str. EDL933]
AAG59027.1	Uridine phosphorylase	udp	58188000	651000000	0.152834348	0.391568169	-1.357294685	Cytoplasmic	uridine phosphorylase [Escherichia coli O157:H7 str. EDL933]
AAG59562.1	Deoxyribose-phosphate aldolase	deoC	7179800	80021000	0.018858185	0.048131607	-1.351793802	Cytoplasmic	2-deoxyribose-5-phosphate aldolase [Escherichia coli O157:H7 str. EDL933]
P04825	Aminopeptidase N	pepN	132690	1473300	3.49E-04	8.86E-04	-1.346350382	CytoplasmicMembrane	Aminopeptidase N OS=Escherichia coli (strain K12) OX=83333 GN=pepN PE=1 SV=2 UPId=UP000000625 PPId=UP000000625
P04825	Aminopeptidase N	pepN	132690	1473300	3.49E-04	8.86E-04	-1.346350382	Cytoplasmic	Aminopeptidase N OS=Escherichia coli (strain K12) OX=83333 GN=pepN PE=1 SV=2 UPId=UP000000625 PPId=UP000000625
AAG58431.1	50S ribosomal protein L14	rplN	24770000	272500000	0.065059923	0.163905263	-1.333021163	Cytoplasmic	50S ribosomal subunit protein L14 [Escherichia coli O157:H7 str. EDL933]
P0AFG6	Dihydrolipoyllysine-residue succinyltransferase component of 2-oxoglutarate dehydrogenase complex	sucB	25184000	275710000	0.066147319	0.165836037	-1.32600295	Cytoplasmic	Dihydrolipoyllysine-residue succinyltransferase component of 2-oxoglutarate dehydrogenase complex OS=Escherichia coli (strain K12) OX=83333 GN=sucB PE=1 SV=2 UPId=UP000000625 PPId=UP000000625
P0A850	Trigger factor	tig	79495000	866170000	0.208798489	0.520990171	-1.319144885	Cytoplasmic	Trigger factor OS=Escherichia coli (strain K12) OX=83333 GN=tig PE=1 SV=1 UPId=UP000000625 PPId=UP000000625
A0A376V9U8	PTS system mannitol-specific EIICBA component;Mannitol permease IIC component;Mannitol-specific phosphotransferase enzyme IIB component;Mannitol-specific phosphotransferase enzyme IIA component	mtlA	1160600	12638000	0.003048387	0.007601595	-1.318256138	CytoplasmicMembrane	PTS system subunit IIABC OS=Escherichia coli OX=562 GN=mtlA_1 PE=4 SV=1 UPId=UP000254180 PPId=UP000000625
P0A9M0	Lon protease	lon	2826700	30618000	0.007424501	0.018416335	-1.310620072	Cytoplasmic	Lon protease OS=Escherichia coli (strain K12) OX=83333 GN=lon PE=1 SV=1 UPId=UP000000625 PPId=UP000000625
A0A376MIK3	Probable quinol monooxygenase YgiN	ygiN	27488000	296420000	0.072198916	0.178292837	-1.304199652	Unknown	Putative monooxygenase OS=Escherichia coli OX=562 GN=ygiN_1 PE=4 SV=1 UPId=UP000254817 PPId=UP000000625
AAG58069.1	Biosynthetic arginine decarboxylase	speA	3854600	41200000	0.010124343	0.024781273	-1.291421982	Periplasmic	biosynthetic arginine decarboxylase [Escherichia coli O157:H7 str. EDL933]
A0A080JFS1	Multidrug efflux pump subunit AcrA	acrA	6951900	74196000	0.018259591	0.044627945	-1.289292883	CytoplasmicMembrane	Acriflavine resistance protein A OS=Escherichia coli 1-250-04_S3_C2 OX=1444163 GN=AC28_0493 PE=3 SV=1 UPId=UP000027995 PPId=UP000000625
A0A3L0VWE5	NA	NA	2399200	25564000	0.006301646	0.015376419	-1.286918967	Cytoplasmic	Purine nucleoside phosphorylase DeoD-type OS=Escherichia coli OX=562 GN=deoD PE=3 SV=1 UPId=UP000272300 PPId=UP000000625
P0A8N5	Lysine--tRNA ligase, heat inducible	lysU	2417100	25378000	0.006348661	0.015264542	-1.265660017	Cytoplasmic	Lysine--tRNA ligase, heat inducible OS=Escherichia coli (strain K12) OX=83333 GN=lysU PE=1 SV=2 UPId=UP000000625 PPId=UP000000625
AAG58048.1	Uncharacterized protein YggE	yggE	9860700	103150000	0.025899733	0.062043405	-1.260340652	Periplasmic	putative actin [Escherichia coli O157:H7 str. EDL933]
AAG59059.1	Glutamine synthetase	glnA	17035000	177830000	0.044743471	0.106962469	-1.257355582	Cytoplasmic	glutamine synthetase [Escherichia coli O157:H7 str. EDL933]
Q3Z120	Protein YciN	yciN	11820000	121270000	0.031045954	0.072942353	-1.232351464	Unknown	Uncharacterized protein OS=Shigella sonnei (strain Ss046) OX=300269 GN=yciN PE=4 SV=1 UPId=UP000002529 PPId=UP000000625
A0A2X1J143	Molybdopterin synthase catalytic subunit	moaE	1443600	14692000	0.003791704	0.00883705	-1.220718554	Cytoplasmic	Molybdopterin converting factor subunit 2 OS=Escherichia coli OX=562 GN=moaE_2 PE=4 SV=1 UPId=UP000250561 PPId=UP000000625
AAG56729.1	Spheroplast protein Y	spy	10910000	110620000	0.028655784	0.066536514	-1.215319947	Periplasmic	periplasmic protein related to spheroblast formation [Escherichia coli O157:H7 str. EDL933]
BAB35166.2	Periplasmic oligopeptide-binding protein	oppA	6055100	61246000	0.015904091	0.036838685	-1.211823639	Periplasmic	oligopeptide ABC transporter periplasmic binding protein [Escherichia coli O157:H7 str. Sakai]
AAG57892.1	Enolase	eno;Q609_ECAC02481G0001	209020000	2112500000	0.549003838	1.270641716	-1.21066915	Cytoplasmic	enolase [Escherichia coli O157:H7 str. EDL933]
P23865	Tail-specific protease	prc	551200	5521800	0.001447761	0.003321292	-1.197921548	CytoplasmicMembrane	Tail-specific protease OS=Escherichia coli (strain K12) OX=83333 GN=prc PE=1 SV=2 UPId=UP000000625 PPId=UP000000625
Q7DBF3	GDP-perosamine synthase	perA	2982300	29806000	0.007833194	0.017927928	-1.194536188	Cytoplasmic	GDP-perosamine synthase OS=Escherichia coli O157:H7 OX=83334 GN=perA PE=1 SV=1 UPId=UP000000558 PPId=UP000000625
AAG59396.1	30S ribosomal protein S6;30S ribosomal protein S6, fully modified isoform;30S ribosomal protein S6, non-modified isoform	rpsF	62989000	619540000	0.165444468	0.372645382	-1.171456325	Cytoplasmic	30S ribosomal subunit protein S6 [Escherichia coli O157:H7 str. EDL933]
ENO09412.1	Curved DNA-binding protein	cbpA	901510	8829600	0.002367871	0.005310891	-1.165363389	Cytoplasmic	curved DNA-binding protein CbpA [Escherichia coli O157:H43 str. T22]
A0A447Y079	Cyclic pyranopterin monophosphate synthase accessory protein	moaC	908530	8770600	0.00238631	0.005275404	-1.144500189	Cytoplasmic	Molybdenum cofactor biosynthesis protein C OS=Escherichia coli OX=562 GN=moaC_2 PE=4 SV=1 UPId=UP000277930 PPId=UP000000625
AAG56699.1	Integration host factor subunit alpha	ihfA	52435000	502340000	0.137723741	0.302151082	-1.133492837	Cytoplasmic	integration host factor (IHF), alpha subunit; site specific recombination [Escherichia coli O157:H7 str. EDL933]
BAB36977.1	Alanine--tRNA ligase	alaS	8126900	77852000	0.021345801	0.046826982	-1.133387761	Cytoplasmic	alanyl-tRNA synthetase [Escherichia coli O157:H7 str. Sakai]
EZA73021.1	Fructose-6-phosphate aldolase 1	fsaA	1854300	17619000	0.004870433	0.010597603	-1.121616174	Cytoplasmic	fructose-6-phosphate aldolase [Escherichia coli O157:H16 str. 98-3133]
AAG57635.1	3-mercaptopyruvate sulfurtransferase	sseA	6266800	59227000	0.016460134	0.035624283	-1.113884862	Unknown	putative thiosulfate sulfurtransferase [Escherichia coli O157:H7 str. EDL933]
AAG55551.1	Uncharacterized protein YccJ	yccJ	14666000	138330000	0.038521148	0.083203725	-1.110997428	Unknown	orf, hypothetical protein [Escherichia coli O157:H7 str. EDL933]
AAG54772.1	Exodeoxyribonuclease 7 small subunit	xseB	4218800	39555000	0.011080937	0.023791826	-1.102386178	Cytoplasmic	exonuclease VII, small subunit [Escherichia coli O157:H7 str. EDL933]
P25553	Lactaldehyde dehydrogenase	aldA	3583000	33549000	0.009410969	0.020179294	-1.100460522	Cytoplasmic	Lactaldehyde dehydrogenase OS=Escherichia coli (strain K12) OX=83333 GN=aldA PE=1 SV=2 UPId=UP000000625 PPId=UP000000625
P77774	Outer membrane protein assembly factor BamB	bamB	13349000	124810000	0.035061966	0.075071618	-1.098360661	OuterMembrane	Outer membrane protein assembly factor BamB OS=Escherichia coli (strain K12) OX=83333 GN=bamB PE=1 SV=1 UPId=UP000000625 PPId=UP000000625
P0A867	Transaldolase A	talA	2237800	20837000	0.005877719	0.012533189	-1.092425279	Cytoplasmic	Transaldolase A OS=Escherichia coli (strain K12) OX=83333 GN=talA PE=3 SV=1 UPId=UP000000625 PPId=UP000000625
P27302	Transketolase 1	tktA	38162000	354710000	0.100234831	0.213353526	-1.089862022	Cytoplasmic	Transketolase 1 OS=Escherichia coli (strain K12) OX=83333 GN=tktA PE=1 SV=5 UPId=UP000000625 PPId=UP000000625
P0A705	Translation initiation factor IF-2	infB	2563800	23708000	0.006733978	0.014260059	-1.082449041	Cytoplasmic	Translation initiation factor IF-2 OS=Escherichia coli (strain K12) OX=83333 GN=infB PE=1 SV=1 UPId=UP000000625 PPId=UP000000625
P0A991	Fructose-bisphosphate aldolase class 1	fbaB;AC16_2697	26566000	245560000	0.069777227	0.147701198	-1.081853356	Unknown	Fructose-bisphosphate aldolase class 1 OS=Escherichia coli (strain K12) OX=83333 GN=fbaB PE=1 SV=2 UPId=UP000000625 PPId=UP000000625
AAG58320.1	50S ribosomal protein L21	rplU	19914000	182950000	0.052305341	0.110042084	-1.073025182	Cytoplasmic	50S ribosomal subunit protein L21 [Escherichia coli O157:H7 str. EDL933]
AAG54790.1	DNA-binding protein HU-beta	hupB	384860000	3525900000	1.010858373	2.120783729	-1.069016626	Cytoplasmic	DNA-binding protein HU-beta, NS1 (HU-1) [Escherichia coli O157:H7 str. EDL933]
P10408	Protein translocase subunit SecA	secA	229650	2098200	6.03E-04	0.00126204	-1.06507422	CytoplasmicMembrane	Protein translocase subunit SecA OS=Escherichia coli (strain K12) OX=83333 GN=secA PE=1 SV=2 UPId=UP000000625 PPId=UP000000625
AAG56559.1	Protein YciE	yciE	4474600	40534000	0.011752811	0.024380682	-1.052732632	Cytoplasmic	orf, hypothetical protein [Escherichia coli O157:H7 str. EDL933]
AAG58035.1	Xaa-Pro aminopeptidase	pepP	3806700	34427000	0.009998531	0.0207074	-1.050358392	Cytoplasmic	proline aminopeptidase P II [Escherichia coli O157:H7 str. EDL933]
AAG54787.1	ATP-dependent Clp protease proteolytic subunit	clpP	25238000	226490000	0.066289153	0.136230837	-1.039208567	Cytoplasmic	ATP-dependent proteolytic subunit of clpA-clpP serine protease, heat shock protein F21.5 [Escherichia coli O157:H7 str. EDL933]
AAG55413.1	Aspartate aminotransferase	aspC	22735000	203980000	0.059714871	0.12269136	-1.038871502	Cytoplasmic	aspartate aminotransferase [Escherichia coli O157:H7 str. EDL933]
P09152	Respiratory nitrate reductase 1 alpha chain	narG	1859700	16395000	0.004884616	0.009861383	-1.013544793	CytoplasmicMembrane	Respiratory nitrate reductase 1 alpha chain OS=Escherichia coli (strain K12) OX=83333 GN=narG PE=1 SV=4 UPId=UP000000625 PPId=UP000000625
P0A6Z3	Chaperone protein HtpG	htpG	57568000	506950000	0.15120588	0.304923938	-1.011935172	Cytoplasmic	Chaperone protein HtpG OS=Escherichia coli (strain K12) OX=83333 GN=htpG PE=1 SV=1 UPId=UP000000625 PPId=UP000000625
A0A0K5ZKA2	NA	NA	0	24792000	0	0.014912071	#NAME?	Cytoplasmic	2,5-diketo-D-gluconic acid reductase B OS=Escherichia coli OX=562 GN=dkgB_2 PE=4 SV=1 UPId=UP000044893 PPId=UP000000625
Q321P4	Uncharacterized protein YdjY	ydjY	0	4511500	0	0.00271361	#NAME?	Unknown	Uncharacterized protein OS=Shigella boydii serotype 4 (strain Sb227) OX=300268 GN=ydjY PE=4 SV=1 UPId=UP000007067 PPId=UP000000625
W1ES56	Free methionine-R-sulfoxide reductase	msrC	0	30072000	0	0.018087923	#NAME?	Unknown	Free methionine-(R)-sulfoxide reductase, contains GAF domain OS=Escherichia coli ISC7 OX=1432555 PE=4 SV=1 UPId=UP000019199 PPId=UP000000625
A0A376RP13	3-hydroxyacyl-[acyl-carrier-protein] dehydratase FabZ	fabZ	0	22453000	0	0.013505192	#NAME?	Cytoplasmic	(3R)-hydroxymyristoyl-ACP dehydratase OS=Escherichia coli OX=562 GN=fabZ_1 PE=4 SV=1 UPId=UP000254159 PPId=UP000000625
BAB36414.1	NA	NA	0	485070000	0	0.291763398	#NAME?	Unknown	hypothetical protein ECs_2991 [Escherichia coli O157:H7 str. Sakai]
A0A377E3G0	NA	NA	0	27178000	0	0.016347219	#NAME?	Periplasmic	Soluble cytochrome b562 OS=Escherichia coli OX=562 GN=cybC_1 PE=4 SV=1 UPId=UP000254088 PPId=UP000000625
BAB34979.1	NA	NA	0	25808000	0	0.015523182	#NAME?	Unknown	transcriptional regulator [Escherichia coli O157:H7 str. Sakai]
AAG58515.1	Fe/S biogenesis protein NfuA	nfuA	0	16146000	0	0.009711612	#NAME?	Cytoplasmic	orf, hypothetical protein [Escherichia coli O157:H7 str. EDL933]
KIQ46661.1	Cytoskeleton protein RodZ	rodZ	0	23915000	0	0.014384566	#NAME?	Unknown	cytoskeletal protein RodZ [Escherichia coli]
A0A376VPM6	N5-carboxyaminoimidazole ribonucleotide mutase	purE	0	32927000	0	0.019805169	#NAME?	Unknown	N5-carboxyaminoimidazole ribonucleotide mutase OS=Escherichia coli OX=562 GN=purE PE=3 SV=1 UPId=UP000254495 PPId=UP000000625
I6CHA2	Lactaldehyde reductase	fucO	0	5214100	0	0.003136214	#NAME?	Cytoplasmic	Lactaldehyde reductase OS=Shigella flexneri K-315 OX=766150 GN=SFK315_3714 PE=4 SV=1 UPId=UP000005407 PPId=UP000000625
A0A376TSD2	Cell division protein FtsP	ftsP;Q609_ECAC01384G0011	0	1449100	0	8.72E-04	#NAME?	Periplasmic	SufI protein OS=Escherichia coli OX=562 GN=sufI_2 PE=4 SV=1 UPId=UP000254405 PPId=UP000000625
A0A377CBN5	Sec-independent protein translocase protein TatA	tatA	0	27944000	0	0.016807958	#NAME?	CytoplasmicMembrane	Twin arginine translocase protein A OS=Escherichia coli OX=562 GN=tatA PE=4 SV=1 UPId=UP000254255 PPId=UP000000625
A0A376SX71	Catecholate siderophore receptor Fiu	fiu	0	6419300	0	0.003861127	#NAME?	OuterMembrane	Catecholate siderophore TonB-dependent receptor OS=Escherichia coli OX=562 GN=fiu_1 PE=3 SV=1 UPId=UP000255260 PPId=UP000000625
A0A2W6NWV1	FKBP-type 22 kDa peptidyl-prolyl cis-trans isomerase	fklB	0	122690000	0	0.073796465	#NAME?	Cytoplasmic	Peptidyl-prolyl cis-trans isomerase (Fragment) OS=Escherichia coli OX=562 GN=DNQ45_28540 PE=3 SV=1 UPId=UP000249482 PPId=UP000000625
A0A2W6P998	3-isopropylmalate dehydrogenase	leuB	0	14414000	0	0.008669837	#NAME?	Cytoplasmic	3-isopropylmalate dehydrogenase (Fragment) OS=Escherichia coli OX=562 GN=leuB PE=3 SV=1 UPId=UP000249482 PPId=UP000000625
AAG57768.1	NA	NA	0	2103800	0	0.001265409	#NAME?	Cytoplasmic	succinate-semialdehyde dehydrogenase, NADP-dependent activity [Escherichia coli O157:H7 str. EDL933]
A0A2X1KW44	Bifunctional protein PutA;Proline dehydrogenase;Delta-1-pyrroline-5-carboxylate dehydrogenase	putA	0	1609500	0	9.68E-04	#NAME?	Cytoplasmic	Bifunctional protein PutA OS=Escherichia coli OX=562 GN=putA_1 PE=3 SV=1 UPId=UP000250859 PPId=UP000000625
A0A2X1L2V2	Ribosome hibernation promoting factor	hpf	0	252230000	0	0.151713117	#NAME?	Cytoplasmic	Putative sigma(54) modulation protein OS=Escherichia coli OX=562 GN=yhbH PE=4 SV=1 UPId=UP000250859 PPId=UP000000625
A0A2X1L7W2	Uncharacterized protein YibT	yibT	0	39607000	0	0.023823104	#NAME?	Unknown	Putative cytoplasmic protein OS=Escherichia coli OX=562 GN=NCTC10766_02103 PE=4 SV=1 UPId=UP000250859 PPId=UP000000625
A0A376UB23	NADPH-dependent curcumin reductase	curA	0	5783400	0	0.003478641	#NAME?	Cytoplasmic	NADP-dependent oxidoreductase yncB OS=Escherichia coli OX=562 GN=yncB PE=4 SV=1 UPId=UP000254079 PPId=UP000000625
A0A376RID7	2-deoxyglucose-6-phosphate phosphatase	yniC	0	8407600	0	0.005057064	#NAME?	Cytoplasmic	Putative phosphatase OS=Escherichia coli OX=562 GN=yniC_2 PE=4 SV=1 UPId=UP000254159 PPId=UP000000625
A0A2X1N4E9	Glycerol-3-phosphate acyltransferase;Glycerol-3-phosphate 1-O-acyltransferase	plsB;HMPREF1604_04414	0	1963200	0	0.00118084	#NAME?	CytoplasmicMembrane	Glycerol-3-phosphate 1-O-acyltransferase OS=Escherichia coli OX=562 GN=plsB_1 PE=3 SV=1 UPId=UP000250780 PPId=UP000000625
A0A2X1N8G2	2-C-methyl-D-erythritol 4-phosphate cytidylyltransferase	ispD	0	29277000	0	0.017609741	#NAME?	Cytoplasmic	2-C-methyl-D-erythritol 4-phosphate cytidylyltransferase OS=Escherichia coli OX=562 GN=ispD_1 PE=3 SV=1 UPId=UP000250437 PPId=UP000000625
A0A2X1NCY7	Holliday junction ATP-dependent DNA helicase RuvA	ruvA	0	55458000	0	0.033357277	#NAME?	Cytoplasmic	Holliday junction ATP-dependent DNA helicase OS=Escherichia coli OX=562 GN=ruvA_2 PE=4 SV=1 UPId=UP000250780 PPId=UP000000625
A0A2X1NIU9	Carbamoyl-phosphate synthase large chain	carB;HMPREF9534_01307	0	3200600	0	0.00192512	#NAME?	Cytoplasmic	Carbamoyl-phosphate synthase (glutamine-hydrolyzing) OS=Escherichia coli OX=562 GN=carB_3 PE=3 SV=1 UPId=UP000250780 PPId=UP000000625
A0A2X1PIL3	GMP reductase	guaC	0	27762000	0	0.016698488	#NAME?	Cytoplasmic	GMP reductase OS=Escherichia coli OX=562 GN=guaC_1 PE=4 SV=1 UPId=UP000250437 PPId=UP000000625
A0A2X2HDN1	PFL-like enzyme TdcE	tdcE	0	668490	0	4.02E-04	#NAME?	Cytoplasmic	Formate acetyltransferase OS=Shigella dysenteriae OX=622 GN=pflB1_1 PE=4 SV=1 UPId=UP000251082 PPId=UP000000625
A0A377KEH0	Anaerobic C4-dicarboxylate transporter DcuA	dcuA	0	87960000	0	0.052906814	#NAME?	CytoplasmicMembrane	Anaerobic C4-dicarboxylate transporter OS=Escherichia coli OX=562 GN=dcuA_2 PE=4 SV=1 UPId=UP000254181 PPId=UP000000625
F5NRG6	Acyl-CoA thioesterase 2	tesB	0	13675000	0	0.008225338	#NAME?	Cytoplasmic	Acyl-CoA thioesterase family protein OS=Shigella flexneri K-227 OX=766147 GN=SFK227_0703 PE=4 SV=1 UPId=UP000004520 PPId=UP000000625
A0A2X3LM07	Glycerol-3-phosphate dehydrogenase;Aerobic glycerol-3-phosphate dehydrogenase	glpD	0	8204900	0	0.004935142	#NAME?	Cytoplasmic	Aerobic glycerol-3-phosphate dehydrogenase OS=Escherichia coli OX=562 GN=glpD_2 PE=4 SV=1 UPId=UP000250991 PPId=UP000000625
A0A2Y2KC22	L-arabinose-binding periplasmic protein	araF;ECPG_00454	0	6690900	0	0.004024491	#NAME?	Periplasmic	L-arabinose ABC transporter periplasmic L -arabinose-binding protein OS=Shigella flexneri 2a OX=42897 GN=araF_1 PE=4 SV=1 UPId=UP000250400 PPId=UP000000625
A0A376L0A2	Uncharacterized protein YccU	yccU	0	15411000	0	0.009269519	#NAME?	Unknown	Putative CoA-binding protein OS=Escherichia coli OX=562 GN=yccU PE=4 SV=1 UPId=UP000255460 PPId=UP000000625
A0A348DVE5	Copper-exporting P-type ATPase A	copA	0	459190	0	2.76E-04	#NAME?	CytoplasmicMembrane	Copper transporter OS=Escherichia coli OX=562 GN=copA_1 PE=3 SV=1 UPId=UP000272738 PPId=UP000000625
A0A369ETZ6	N-acetylneuraminate epimerase	UC41_27125;nanM	0	1624000	0	9.77E-04	#NAME?	Unknown	YjhT family mutarotase OS=Escherichia coli OX=562 GN=DTM25_09395 PE=4 SV=1 UPId=UP000252917 PPId=UP000000625
AAG58654.1	Multidrug resistance protein MdtE	mdtE	0	788930	0	4.75E-04	#NAME?	CytoplasmicMembrane	putative membrane protein [Escherichia coli O157:H7 str. EDL933]
A0A370VBX1	D-erythro-7,8-dihydroneopterin triphosphate epimerase	folX	0	76904000	0	0.046256772	#NAME?	Cytoplasmic	D-erythro-7,8-dihydroneopterin triphosphate epimerase OS=Escherichia marmotae OX=1499973 GN=folX PE=4 SV=1 UPId=UP000254454 PPId=UP000000625
A0A370YF59	NA	NA	0	693390	0	4.17E-04	#NAME?	Cytoplasmic	NADP-dependent oxaloacetate-decarboxylating malate dehydrogenase OS=Escherichia coli OX=562 GN=DXF93_23565 PE=4 SV=1 UPId=UP000255321 PPId=UP000000625
AAG58889.1	Small heat shock protein IbpA	ibpA	0	10313000	0	0.006203138	#NAME?	Cytoplasmic	heat shock protein [Escherichia coli O157:H7 str. EDL933]
A0A377C6F8	Uncharacterized protein YfhG	yfhG	0	5342400	0	0.003213385	#NAME?	Unknown	Putative lipoprotein OS=Escherichia coli OX=562 GN=qseG_2 PE=4 SV=1 UPId=UP000254088 PPId=UP000000625
A0A376J8A3	Class B acid phosphatase	aphA	0	2065500	0	0.001242372	#NAME?	Unknown	Acid phosphatase/phosphotransferase OS=Escherichia coli OX=562 GN=aphA PE=4 SV=1 UPId=UP000254538 PPId=UP000000625
A0A376JBH0	Glutathione-binding protein GsiB	gsiB	0	1045700	0	6.29E-04	#NAME?	Periplasmic	Putative binding protein yliB OS=Escherichia coli OX=562 GN=gsiB PE=4 SV=1 UPId=UP000254538 PPId=UP000000625
A0A376JR61	cAMP-activated global transcriptional regulator CRP	crp	0	5556600	0	0.003342224	#NAME?	Cytoplasmic	Cyclic AMP receptor protein OS=Escherichia coli OX=562 GN=crp_1 PE=4 SV=1 UPId=UP000255201 PPId=UP000000625
A0A376Y4N4	Polyphosphate kinase	ppk	0	560440	0	3.37E-04	#NAME?	CytoplasmicMembrane	Polyphosphate kinase OS=Escherichia coli OX=562 GN=ppk_3 PE=4 SV=1 UPId=UP000254785 PPId=UP000000625
A0A376KPJ3	ATP-dependent zinc metalloprotease FtsH	ftsH	0	5019400	0	0.003019105	#NAME?	CytoplasmicMembrane	ATP-dependent zinc metalloprotease FtsH OS=Escherichia coli OX=562 GN=ftsH_1 PE=3 SV=1 UPId=UP000255460 PPId=UP000000625
A0A376L926	NADH-quinone oxidoreductase subunit B	nuoB	0	12031000	0	0.007236493	#NAME?	CytoplasmicMembrane	NADH-quinone oxidoreductase subunit B OS=Escherichia coli OX=562 GN=nuoB PE=3 SV=1 UPId=UP000254877 PPId=UP000000625
A0A376L1P2	Na(+)/H(+) antiporter NhaA	nhaA	0	8112900	0	0.004879806	#NAME?	CytoplasmicMembrane	Na(+)/H(+) antiporter 1 OS=Escherichia coli OX=562 GN=nhaA_2 PE=3 SV=1 UPId=UP000255460 PPId=UP000000625
A0A376L3Y0	Formate dehydrogenase-O iron-sulfur subunit	fdoH	0	13243000	0	0.007965495	#NAME?	CytoplasmicMembrane	Formate dehydrogenase-O OS=Escherichia coli OX=562 GN=fdoH_1 PE=4 SV=1 UPId=UP000255460 PPId=UP000000625
A0A376MMV1	Soluble pyridine nucleotide transhydrogenase	sthA	0	8804800	0	0.005295975	#NAME?	Cytoplasmic	Soluble pyridine nucleotide transhydrogenase OS=Escherichia coli OX=562 GN=sthA_1 PE=4 SV=1 UPId=UP000254817 PPId=UP000000625
A0A376NIF8	Protein YceI	yceI	0	7176800	0	0.004316753	#NAME?	Unknown	Protein YceI OS=Escherichia coli OX=562 GN=yceI PE=3 SV=1 UPId=UP000254405 PPId=UP000000625
A0A376NT53	3-octaprenyl-4-hydroxybenzoate carboxy-lyase partner protein	ubiX	0	10319000	0	0.006206746	#NAME?	Unknown	3-octaprenyl-4-hydroxybenzoate carboxy-lyase OS=Escherichia coli OX=562 GN=ubiX_2 PE=4 SV=1 UPId=UP000254428 PPId=UP000000625
A0A376RBZ6	NA	NA	0	5636100	0	0.003390042	#NAME?	Cytoplasmic	50S ribosomal protein L6 OS=Escherichia coli OX=562 GN=rplF_2 PE=3 SV=1 UPId=UP000255078 PPId=UP000000625
A0A376RJY7	Uncharacterized deoxyribonuclease YcfH	ycfH	0	17105000	0	0.010288439	#NAME?	Cytoplasmic	Metallodependent hydrolase OS=Escherichia coli OX=562 GN=ycfH_1 PE=4 SV=1 UPId=UP000254159 PPId=UP000000625
B2TTG8	Thiol:disulfide interchange protein DsbG	dsbG	0	3851200	0	0.002316448	#NAME?	Periplasmic	Thiol:disulfide interchange protein DsbG OS=Shigella boydii serotype 18 (strain CDC 3083-94 / BS512) OX=344609 GN=SbBS512_E0514 PE=4 SV=1 UPId=UP000001030 PPId=UP000000625
A0A447XTV5	Histidine--tRNA ligase	hisS	0	11991000	0	0.007212433	#NAME?	Cytoplasmic	Histidyl-tRNA synthetase OS=Escherichia coli OX=562 GN=hisS_3 PE=4 SV=1 UPId=UP000277930 PPId=UP000000625
A0A376SEW1	2-dehydro-3-deoxygluconokinase	kdgK	0	14272000	0	0.008584425	#NAME?	Unknown	Ketodeoxygluconokinase OS=Escherichia coli OX=562 GN=iolC_1 PE=4 SV=1 UPId=UP000254180 PPId=UP000000625
A0A377LBC9	Transcriptional repressor MprA	mprA	0	96181000	0	0.057851641	#NAME?	Unknown	MarR-family transcriptional repressor OS=Escherichia coli OX=562 GN=mprA_2 PE=4 SV=1 UPId=UP000255454 PPId=UP000000625
A0A376SME8	NA	EC970246_A0020	0	3668700	0	0.002206676	#NAME?	Cytoplasmic	Relaxase OS=Escherichia coli OX=562 GN=NCTC13125_00243 PE=4 SV=1 UPId=UP000255260 PPId=UP000000625
A0A376SN20	Periplasmic murein peptide-binding protein	mppA	0	3846600	0	0.002313681	#NAME?	Periplasmic	Periplasmic murein peptide-binding protein OS=Escherichia coli OX=562 GN=mppA_2 PE=4 SV=1 UPId=UP000254180 PPId=UP000000625
A0A376SY88	Protein PhnB	phnB	0	15794000	0	0.009499889	#NAME?	Unknown	PhnB protein OS=Escherichia coli OX=562 GN=phnB PE=4 SV=1 UPId=UP000254180 PPId=UP000000625
A0A376TDD3	Histidine biosynthesis bifunctional protein HisIE;Phosphoribosyl-AMP cyclohydrolase;Phosphoribosyl-ATP pyrophosphatase	hisI	0	43933000	0	0.026425137	#NAME?	Cytoplasmic	Phosphoribosyl-ATP pyrophosphatase OS=Escherichia coli OX=562 GN=hisI_1 PE=3 SV=1 UPId=UP000254405 PPId=UP000000625
A0A376TJ72	Bifunctional protein FolD;Methylenetetrahydrofolate dehydrogenase;Methenyltetrahydrofolate cyclohydrolase	folD	0	17307000	0	0.010409939	#NAME?	Cytoplasmic	Bifunctional protein FolD OS=Escherichia coli OX=562 GN=folD PE=3 SV=1 UPId=UP000254405 PPId=UP000000625
A0A376TW77	NA	NA	0	12560000	0	0.007554679	#NAME?	Cytoplasmic	Inosine 5'-monophosphate dehydrogenase OS=Escherichia coli OX=562 GN=guaB_2 PE=4 SV=1 UPId=UP000254405 PPId=UP000000625
A0A376UWS2	Pyruvate formate-lyase 1-activating enzyme	pflA	0	639630	0	3.85E-04	#NAME?	Cytoplasmic	Pyruvate formate-lyase-activating enzyme OS=Escherichia coli OX=562 GN=pflA_2 PE=3 SV=1 UPId=UP000255130 PPId=UP000000625
A0A376VAS7	NA	NA	0	23198000	0	0.0139533	#NAME?	Unknown	DamX protein OS=Escherichia coli OX=562 GN=damX_1 PE=4 SV=1 UPId=UP000254495 PPId=UP000000625
A0A376VE31	1,4-alpha-glucan branching enzyme GlgB;1,4-alpha-glucan branching enzyme	glgB;Q609_ECAC02401G0001	0	2393700	0	0.00143978	#NAME?	Cytoplasmic	1,4-alpha-glucan branching enzyme GlgB OS=Escherichia coli OX=562 GN=glgB PE=3 SV=1 UPId=UP000254495 PPId=UP000000625
A0A376VP68	ATP-dependent RNA helicase RhlE	rhlE	0	20890000	0	0.012565068	#NAME?	Unknown	ATP-dependent RNA helicase OS=Escherichia coli OX=562 GN=rhlE_2 PE=4 SV=1 UPId=UP000254495 PPId=UP000000625
A0A376VVL2	Xylose isomerase	xylA	0	6564700	0	0.003948583	#NAME?	Cytoplasmic	Xylose isomerase OS=Escherichia coli OX=562 GN=xylA_2 PE=3 SV=1 UPId=UP000254716 PPId=UP000000625
A0A376W8P8	Putative peroxiredoxin bcp	bcp	0	4848000	0	0.00291601	#NAME?	Cytoplasmic	Thioredoxin-dependent thiol peroxidase OS=Escherichia coli OX=562 GN=bcp PE=4 SV=1 UPId=UP000254716 PPId=UP000000625
AAG58230.1	Protein YqjC	yqjC	0	39977000	0	0.024045654	#NAME?	Unknown	orf, hypothetical protein [Escherichia coli O157:H7 str. EDL933]
EEC30042.1	Paraquat-inducible protein B	pqiB	0	1872500	0	0.001126285	#NAME?	Unknown	paraquat-inducible protein B [Escherichia coli O157:H7 str. TW14588]
A0A377D5D3	Probable protease SohB	sohB	0	12674000	0	0.007623249	#NAME?	CytoplasmicMembrane	Protease OS=Escherichia coli OX=562 GN=sohB_1 PE=4 SV=1 UPId=UP000254174 PPId=UP000000625
A0A377DNT2	Uncharacterized protein YpfJ	ypfJ	0	2545200	0	0.001530905	#NAME?	Unknown	Putative peptidase OS=Escherichia coli OX=562 GN=NCTC8500_01521 PE=4 SV=1 UPId=UP000254429 PPId=UP000000625
A0A377DQ63	Nickel/cobalt homeostasis protein RcnB	rcnB	0	9783600	0	0.00588471	#NAME?	Unknown	Periplasmic modulator of Ni and Co efflux OS=Escherichia coli OX=562 GN=rcnB PE=4 SV=1 UPId=UP000254429 PPId=UP000000625
A0A377F6V5	ABC transporter arginine-binding protein 1	artJ	0	5709200	0	0.003434011	#NAME?	Periplasmic	Arginine/ornithine ABC transporter substrate-binding protein OS=Escherichia coli OX=562 GN=artJ_2 PE=4 SV=1 UPId=UP000254255 PPId=UP000000625
A0A377JXI7	Uncharacterized protein YicH	yicH	0	474880	0	2.86E-04	#NAME?	Unknown	AsmA family protein OS=Escherichia coli OX=562 GN=yicH_1 PE=4 SV=1 UPId=UP000254181 PPId=UP000000625
A0A377K2C6	NA	NA	0	32815000	0	0.019737803	#NAME?	Unknown	3-mercaptopyruvate sulfurtransferase OS=Escherichia coli OX=562 GN=sseA_1 PE=4 SV=1 UPId=UP000254181 PPId=UP000000625
A0A377L9I2	Glutathionyl-hydroquinone reductase YqjG	yqjG	0	6213000	0	0.00373704	#NAME?	Cytoplasmic	Putative transferase OS=Escherichia coli OX=562 GN=yqjG_2 PE=4 SV=1 UPId=UP000255454 PPId=UP000000625
A0A3K3RC58	Signal recognition particle receptor FtsY	ftsY	0	9895500	0	0.005952017	#NAME?	Cytoplasmic	Signal recognition particle receptor FtsY OS=Escherichia coli OX=562 GN=ftsY PE=3 SV=1 UPId=UP000269131 PPId=UP000000625
A0A3L4KP74	NA	NA	0	1040700	0	6.26E-04	#NAME?	Cytoplasmic	Transketolase OS=Escherichia coli OX=562 GN=tkt PE=3 SV=1 UPId=UP000281241 PPId=UP000000625
EZB75350.1	tRNA modification GTPase MnmE	mnmE	0	2534000	0	0.001524169	#NAME?	Cytoplasmic	tRNA modification GTPase TrmE [Escherichia coli O157:H7 str. K1845]
AAG54334.1	Carbamoyl-phosphate synthase small chain	carA	0	4674100	0	0.002811411	#NAME?	Cytoplasmic	carbamoyl-phosphate synthetase, glutamine (small) subunit [Escherichia coli O157:H7 str. EDL933]
S0WRD1	Chaperone SurA;Peptidylprolyl isomerase	surA	0	25004000	0	0.015039586	#NAME?	Periplasmic	Chaperone SurA OS=Escherichia sp. KTE31 OX=1169349 GN=surA PE=3 SV=1 UPId=UP000014175 PPId=UP000000625
AAG54399.1	Cell division protein FtsZ	ftsZ	0	555300	0	3.34E-04	#NAME?	CytoplasmicMembrane	cell division; forms circumferential ring; tubulin-like GTP-binding protein and GTPase [Escherichia coli O157:H7 str. EDL933]
AAG54437.1	Pantothenate synthetase	panC	0	6532400	0	0.003929155	#NAME?	Cytoplasmic	pantothenate synthetase [Escherichia coli O157:H7 str. EDL933]
AAG54491.1	Protein rof	rof	0	37321000	0	0.022448104	#NAME?	Cytoplasmic	orf, hypothetical protein [Escherichia coli O157:H7 str. EDL933]
AAG54568.1	Gamma-glutamyl phosphate reductase	proA	0	4382400	0	0.002635958	#NAME?	Cytoplasmic	gamma-glutamylphosphate reductase [Escherichia coli O157:H7 str. EDL933]
AAG54686.1	Cytosine deaminase	codA	0	13821000	0	0.008313155	#NAME?	Cytoplasmic	cytosine deaminase [Escherichia coli O157:H7 str. EDL933]
AAG54711.1	NA	afuA	0	12737000	0	0.007661143	#NAME?	Periplasmic	periplasmic ferric iron-binding protein [Escherichia coli O157:H7 str. EDL933]
AAG54732.1	Pyrroline-5-carboxylate reductase	proC	0	3431700	0	0.002064124	#NAME?	Cytoplasmic	pyrroline-5-carboxylate reductase [Escherichia coli O157:H7 str. EDL933]
Q8XD27	Cys-tRNA(Pro)/Cys-tRNA(Cys) deacylase YbaK	ybaK;HMPREF9346_00063	0	8634000	0	0.005193241	#NAME?	Cytoplasmic	Cys-tRNA(Pro)/Cys-tRNA(Cys) deacylase OS=Escherichia coli O157:H7 OX=83334 GN=ybaK PE=3 SV=1 UPId=UP000000558 PPId=UP000000625
AAG54975.1	LPS-assembly lipoprotein LptE	lptE	0	39678000	0	0.023865809	#NAME?	OuterMembrane	a minor lipoprotein [Escherichia coli O157:H7 str. EDL933]
AAG54985.1	Pyrimidine-specific ribonucleoside hydrolase RihA	rihA;Q609_ECAC02904G0001	0	36555000	0	0.021987365	#NAME?	Unknown	putative tRNA synthetase [Escherichia coli O157:H7 str. EDL933]
AAG55001.1	PTS system N-acetylglucosamine-specific EIICBA component;N-acetylglucosamine permease IIC component;N-acetylglucosamine-specific phosphotransferase enzyme IIB component;N-acetylglucosamine-specific phosphotransferase enzyme IIA component	nagE	0	600570	0	3.61E-04	#NAME?	CytoplasmicMembrane	PTS system, N-acetylglucosamine-specific enzyme IIABC [Escherichia coli O157:H7 str. EDL933]
P0ABH9	ATP-dependent Clp protease ATP-binding subunit ClpA	clpA	0	1245800	0	7.49E-04	#NAME?	Cytoplasmic	ATP-dependent Clp protease ATP-binding subunit ClpA OS=Escherichia coli (strain K12) OX=83333 GN=clpA PE=1 SV=1 UPId=UP000000625 PPId=UP000000625
Q7DBX3	NA	NA	0	27063000	0	0.016278048	#NAME?	Cytoplasmic	Tellurium resistance protein TerZ OS=Escherichia coli O157:H7 OX=83334 GN=terZ PE=4 SV=1 UPId=UP000000558 PPId=UP000000625
AAG55378.1	Outer-membrane lipoprotein carrier protein	lolA	0	15416000	0	0.009272527	#NAME?	Periplasmic	periplasmic protein effects translocation of lipoproteins from inner membrane to outer [Escherichia coli O157:H7 str. EDL933]
AAG55402.1	UPF0434 protein YcaR	ycaR	0	26354000	0	0.015851594	#NAME?	Unknown	orf, hypothetical protein [Escherichia coli O157:H7 str. EDL933]
AAG55449.1	Methylglyoxal synthase	mgsA	0	58512000	0	0.035194219	#NAME?	Cytoplasmic	methylglyoxal synthase [Escherichia coli O157:H7 str. EDL933]
AAG55636.1	Iron uptake system component EfeO	efeO	0	6106000	0	0.003672681	#NAME?	Periplasmic	orf, hypothetical protein [Escherichia coli O157:H7 str. EDL933]
AAG55837.1	3-oxoacyl-[acyl-carrier-protein] synthase 3	fabH	0	6570300	0	0.003951951	#NAME?	Cytoplasmic	3-oxoacyl-[acyl-carrier-protein] synthase III; acetylCoA ACP transacylase [Escherichia coli O157:H7 str. EDL933]
AAG55839.1	3-oxoacyl-[acyl-carrier-protein] reductase FabG	fabG	0	59051000	0	0.035518421	#NAME?	Cytoplasmic	3-oxoacyl-[acyl-carrier-protein] reductase [Escherichia coli O157:H7 str. EDL933]
AAG56011.1	NA	NA	0	12553000	0	0.007550469	#NAME?	Cytoplasmic	unknown protein encoded by prophage CP-933X [Escherichia coli O157:H7 str. EDL933]
AAG56041.1	Alanine racemase, catabolic	dadX	0	4376300	0	0.002632288	#NAME?	Cytoplasmic	alanine racemase 2, catabolic [Escherichia coli O157:H7 str. EDL933]
I6DL73	Outer-membrane lipoprotein LolB	lolB	0	12357000	0	0.007432577	#NAME?	Unknown	Outer-membrane lipoprotein LolB OS=Shigella boydii 965-58 OX=766138 GN=lolB PE=3 SV=1 UPId=UP000004209 PPId=UP000000625
B7UQB0	Nitrate/nitrite response regulator protein NarL	narL	0	27014000	0	0.016248575	#NAME?	Cytoplasmic	DNA-binding response regulator in two-component regulatory system with NarX (Or NarQ) OS=Escherichia coli O127:H6 (strain E2348/69 / EPEC) OX=574521 GN=narL PE=4 SV=1 UPId=UP000008205 PPId=UP000000625
AAG56270.1	Uncharacterized sulfatase YdeN	ydeN	0	1128600	0	6.79E-04	#NAME?	Unknown	putative sulfatase [Escherichia coli O157:H7 str. EDL933]
B7LR81	Glucans biosynthesis protein D	mdoD	0	6217900	0	0.003739987	#NAME?	Periplasmic	Glucans biosynthesis protein D OS=Escherichia fergusonii (strain ATCC 35469 / DSM 13698 / CDC 0568-73) OX=585054 GN=mdoD PE=3 SV=1 UPId=UP000000745 PPId=UP000000625
AAG56367.1	FMN-dependent NADH-azoreductase	azoR	0	186720000	0	0.112309691	#NAME?	Cytoplasmic	acyl carrier protein phosphodiesterase [Escherichia coli O157:H7 str. EDL933]
ENO09670.1	Heat shock protein HslJ	hslJ	0	14274000	0	0.008585628	#NAME?	Unknown	heat-inducible protein [Escherichia coli O157:H43 str. T22]
AAG56467.1	Universal stress protein E	uspE;ECPG_02531	0	22610000	0	0.013599626	#NAME?	Cytoplasmic	orf, hypothetical protein [Escherichia coli O157:H7 str. EDL933]
AAG56472.1	Uncharacterized protein YcjY	ycjY	0	2369900	0	0.001425465	#NAME?	Unknown	orf, hypothetical protein [Escherichia coli O157:H7 str. EDL933]
P0AAJ1	Probable anaerobic dimethyl sulfoxide reductase chain YnfG	ynfG	0	1133600	0	6.82E-04	#NAME?	Unknown	Probable anaerobic dimethyl sulfoxide reductase chain YnfG OS=Escherichia coli (strain K12) OX=83333 GN=ynfG PE=3 SV=2 UPId=UP000000625 PPId=UP000000625
AAG56599.1	Fumarate hydratase class I, aerobic	fumA	0	1798200	0	0.001081594	#NAME?	Cytoplasmic	fumarase A = fumarate hydratase Class I; aerobic isozyme [Escherichia coli O157:H7 str. EDL933]
AAG56600.1	Mannose-6-phosphate isomerase	manA	0	16975000	0	0.010210245	#NAME?	Periplasmic	mannose-6-phosphate isomerase [Escherichia coli O157:H7 str. EDL933]
AAG56624.1	Glutathione S-transferase GstA	gstA	0	26883000	0	0.01616978	#NAME?	Cytoplasmic	glutathionine S-transferase [Escherichia coli O157:H7 str. EDL933]
AAG56639.1	N-ethylmaleimide reductase	nemA	0	2237000	0	0.001345527	#NAME?	Cytoplasmic	hypothetical protein Z2668 [Escherichia coli O157:H7 str. EDL933]
PXF68648.1	Uncharacterized protein YniA	yniA	0	12627000	0	0.007594979	#NAME?	Unknown	fructosamine kinase family protein [Escherichia coli O157]
AAG56732.1	N-succinylglutamate 5-semialdehyde dehydrogenase	astD	0	6136300	0	0.003690906	#NAME?	Cytoplasmic	putative aldehyde dehydrogenase [Escherichia coli O157:H7 str. EDL933]
EZA75034.1	Thiosulfate sulfurtransferase YnjE;Sulfurtransferase	ynjE	0	25101000	0	0.01509793	#NAME?	Periplasmic	thiosulfate sulfurtransferase [Escherichia coli O157:H16 str. 98-3133]
AAG56751.1	Putative NAD(P)H nitroreductase YdjA	ydjA	0	21517000	0	0.0129422	#NAME?	Unknown	orf, hypothetical protein [Escherichia coli O157:H7 str. EDL933]
P0AEB7	RutC family protein YoaB	yoaB	0	32397000	0	0.019486381	#NAME?	Cytoplasmic	RutC family protein YoaB OS=Escherichia coli (strain K12) OX=83333 GN=yoaB PE=3 SV=1 UPId=UP000000625 PPId=UP000000625
AAG56860.1	tRNA (cmo5U34)-methyltransferase	cmoA	0	1220200	0	7.34E-04	#NAME?	Cytoplasmic	orf, hypothetical protein [Escherichia coli O157:H7 str. EDL933]
F5NVV4	Universal stress protein C	uspC	0	7891500	0	0.004746636	#NAME?	Cytoplasmic	Universal stress protein A OS=Shigella flexneri K-227 OX=766147 GN=SFK227_2264 PE=4 SV=1 UPId=UP000004520 PPId=UP000000625
EYX07613.1	AMP nucleosidase	amn	0	5257500	0	0.003162319	#NAME?	Cytoplasmic	AMP nucleosidase, partial [Escherichia coli O157:H7 str. 08-3037]
Q7DBF6	NA	fcI	0	3627500	0	0.002181895	#NAME?	Cytoplasmic	GDP-L-fucose synthase OS=Escherichia coli O157:H7 OX=83334 GN=wcaG PE=3 SV=1 UPId=UP000000558 PPId=UP000000625
EZA71028.1	NAD-dependent dihydropyrimidine dehydrogenase subunit PreT	preT	0	3378800	0	0.002032305	#NAME?	Cytoplasmic	dihydropyrimidine dehydrogenase [Escherichia coli O157:H16 str. 98-3133]
AAG57285.1	NAD-dependent dihydropyrimidine dehydrogenase subunit PreA	preA	0	10164000	0	0.006113516	#NAME?	Cytoplasmic	putative oxidoreductase [Escherichia coli O157:H7 str. EDL933]
I2S1S5	Glycerol-3-phosphate transporter	EC970246_1146;ECHG_02142;glpT;ECJG_01984	0	10119000	0	0.006086449	#NAME?	CytoplasmicMembrane	Putative glycerol-3-phosphate transporter OS=Escherichia coli 97.0246 OX=869670 GN=EC970246_1146 PE=4 SV=1 UPId=UP000004454 PPId=UP000000625
AAG57410.1	NADH-quinone oxidoreductase subunit I	nuoI	0	26985000	0	0.016231132	#NAME?	Cytoplasmic	NADH dehydrogenase I chain I [Escherichia coli O157:H7 str. EDL933]
AAG57474.1	Probable phospholipid-binding lipoprotein MlaA	mlaA	0	4193800	0	0.002522517	#NAME?	OuterMembrane	lipoprotein precursor [Escherichia coli O157:H7 str. EDL933]
W1EWT2	Thiosulfate-binding protein	cysP	0	1480000	0	8.90E-04	#NAME?	Periplasmic	Sulfate and thiosulfate binding protein CysP OS=Escherichia coli ISC7 OX=1432555 PE=4 SV=1 UPId=UP000019199 PPId=UP000000625
AAG57634.1	Uncharacterized lipoprotein YfhM	yfhM	0	756870	0	4.55E-04	#NAME?	Unknown	orf, hypothetical protein [Escherichia coli O157:H7 str. EDL933]
AAG57643.1	Iron-sulfur cluster assembly scaffold protein IscU	iscU	0	5093800	0	0.003063856	#NAME?	Cytoplasmic	orf, hypothetical protein [Escherichia coli O157:H7 str. EDL933]
ENO07364.1	Cysteine desulfurase CsdA	csdA	0	7619900	0	0.004583272	#NAME?	Cytoplasmic	cysteine sulfinate desulfinase [Escherichia coli O157:H43 str. T22]
AYV42970.1	Protein tas	tas	0	10545000	0	0.006342683	#NAME?	Cytoplasmic	NADP(H)-dependent aldo-keto reductase [Escherichia coli O157:H7]
AAG58031.1	Glycine cleavage system H protein	gcvH	0	302350000	0	0.181859656	#NAME?	Unknown	in glycine cleavage complex, carrier of aminomethyl moiety via covalently bound lipoyl cofactor [Escherichia coli O157:H7 str. EDL933]
AAG58177.1	Putative acid--amine ligase YgiC	ygiC	0	1550300	0	9.32E-04	#NAME?	Cytoplasmic	putative synthetase/amidase [Escherichia coli O157:H7 str. EDL933]
AAG58289.1	Protein YhbO	yhbO	0	13216000	0	0.007949255	#NAME?	Cytoplasmic	orf, hypothetical protein [Escherichia coli O157:H7 str. EDL933]
I6CG11	Lipoprotein NlpI	nlpI	0	7197400	0	0.004329144	#NAME?	CytoplasmicMembrane	Lipoprotein NlpI OS=Shigella flexneri K-315 OX=766150 GN=nlpI PE=4 SV=1 UPId=UP000005407 PPId=UP000000625
F5P083	RNA-binding protein YhbY	yhbY	0	40391000	0	0.02429467	#NAME?	Unknown	RNA-binding protein YhbY OS=Shigella flexneri K-227 OX=766147 GN=SFK227_3840 PE=4 SV=1 UPId=UP000004520 PPId=UP000000625
AAG58357.1	Stringent starvation protein A	sspA	0	79476000	0	0.047803797	#NAME?	Cytoplasmic	regulator of transcription; stringent starvation protein A [Escherichia coli O157:H7 str. EDL933]
EDZ75379.1	DNA-binding protein Fis	fis;Q609_ECAC02560G0001	0	81265000	0	0.048879858	#NAME?	Cytoplasmic	DNA-binding protein Fis [Escherichia coli O157:H7 str. EC4206]
AAG58412.1	Large-conductance mechanosensitive channel	mscL	0	115720000	0	0.069604099	#NAME?	CytoplasmicMembrane	mechanosensitive channel [Escherichia coli O157:H7 str. EDL933]
AAG58488.1	Cell division protein DamX	damX	0	12103000	0	0.0072798	#NAME?	Unknown	putative membrane protein; interferes with cell division [Escherichia coli O157:H7 str. EDL933]
AAG58490.1	Shikimate kinase 1	aroK	0	2713600	0	0.001632196	#NAME?	Cytoplasmic	shikimate kinase I [Escherichia coli O157:H7 str. EDL933]
AAG58497.1	ADP compounds hydrolase NudE	nudE	0	4546000	0	0.002734361	#NAME?	Cytoplasmic	orf, hypothetical protein [Escherichia coli O157:H7 str. EDL933]
AAG58501.1	33 kDa chaperonin	hslO	0	4785300	0	0.002878297	#NAME?	Cytoplasmic	orf, hypothetical protein [Escherichia coli O157:H7 str. EDL933]
P0AC86	Glycogen phosphorylase	glgP	0	883300	0	5.31E-04	#NAME?	Cytoplasmic	Glycogen phosphorylase OS=Escherichia coli (strain K12) OX=83333 GN=glgP PE=3 SV=1 UPId=UP000000625 PPId=UP000000625
KIQ47473.1	Uncharacterized protein YhiI	yhiI	0	1732500	0	0.001042077	#NAME?	CytoplasmicMembrane	membrane protein [Escherichia coli]
AAG58627.1	Universal stress protein A	uspA	0	436990000	0	0.262843893	#NAME?	Cytoplasmic	universal stress protein; broad regulatory function [Escherichia coli O157:H7 str. EDL933]
ENO10059.1	Multidrug resistance protein MdtF	mdtF	0	4340100	0	0.002610515	#NAME?	CytoplasmicMembrane	multidrug transporter MdtF, RpoS-dependent [Escherichia coli O157:H43 str. T22]
I6CAN6	Alpha-amylase	malS	0	1905300	0	0.001146014	#NAME?	Periplasmic	Alpha amylase, catalytic domain protein OS=Shigella flexneri K-315 OX=766150 GN=SFK315_4569 PE=4 SV=1 UPId=UP000005407 PPId=UP000000625
AAG58934.1	ATP synthase epsilon chain	atpC	0	45767000	0	0.027528265	#NAME?	Cytoplasmic	membrane-bound ATP synthase, F1 sector, epsilon-subunit [Escherichia coli O157:H7 str. EDL933]
P05791	Dihydroxy-acid dehydratase	ilvD	0	12036000	0	0.0072395	#NAME?	Cytoplasmic	Dihydroxy-acid dehydratase OS=Escherichia coli (strain K12) OX=83333 GN=ilvD PE=1 SV=5 UPId=UP000000625 PPId=UP000000625
AAG58981.1	UDP-N-acetylglucosamine 2-epimerase	wecB	0	6388600	0	0.003842661	#NAME?	Cytoplasmic	UDP-N-acetyl glucosamine -2-epimerase; synthesis of enterobacterial common antigen (ECA) [Escherichia coli O157:H7 str. EDL933]
Q8X8P4	NA	Z5331	0	2612100	0	0.001571145	#NAME?	Unknown	Acetolactate synthase OS=Escherichia coli O157:H7 OX=83334 GN=ECs_4744 PE=4 SV=1 UPId=UP000000558 PPId=UP000000625
AAG59119.1	Glycerol kinase	glpK	0	620200	0	3.73E-04	#NAME?	Cytoplasmic	glycerol kinase [Escherichia coli O157:H7 str. EDL933]
AAG59163.1	Hydrogen peroxide-inducible genes activator	oxyR	0	22688000	0	0.013646542	#NAME?	Cytoplasmic	activator, hydrogen peroxide-inducible genes [Escherichia coli O157:H7 str. EDL933]
Q8X609	Malate synthase	aceB	0	2607900	0	0.001568618	#NAME?	Cytoplasmic	Malate synthase OS=Escherichia coli O157:H7 OX=83334 GN=aceB PE=3 SV=1 UPId=UP000000558 PPId=UP000000625
P0A698	UvrABC system protein A	uvrA	0	864430	0	5.20E-04	#NAME?	Cytoplasmic	UvrABC system protein A OS=Escherichia coli (strain K12) OX=83333 GN=uvrA PE=1 SV=1 UPId=UP000000625 PPId=UP000000625
AAG59268.1	Cytochrome c-552	nrfA	0	7981900	0	0.004801011	#NAME?	Periplasmic	periplasmic cytochrome c(552): plays a role in nitrite reduction [Escherichia coli O157:H7 str. EDL933]
AAG59359.1	Phosphatidylserine decarboxylase proenzyme;Phosphatidylserine decarboxylase alpha chain;Phosphatidylserine decarboxylase beta chain	psd	0	22267000	0	0.013393316	#NAME?	CytoplasmicMembrane	phosphatidylserine decarboxylase; phospholipid synthesis [Escherichia coli O157:H7 str. EDL933]
AAG59375.1	Ribonuclease R	rnr	0	10506000	0	0.006319225	#NAME?	Cytoplasmic	putative enzyme [Escherichia coli O157:H7 str. EDL933]
AAG59407.1	Iron-sulfur cluster repair protein YtfE	ytfE	0	1420500	0	8.54E-04	#NAME?	Cytoplasmic	orf, hypothetical protein [Escherichia coli O157:H7 str. EDL933]
AAG59432.1	Metalloprotease PmbA	pmbA	0	15290000	0	0.009196739	#NAME?	Cytoplasmic	maturation of antibiotic MccB17, see tld genes [Escherichia coli O157:H7 str. EDL933]
PXF68216.1	Aldehyde reductase Ahr	ahr	0	5531100	0	0.003326886	#NAME?	Cytoplasmic	alcohol dehydrogenase [Escherichia coli O157]
AAG59577.1	Protein CreA	creA	0	18196000	0	0.010944661	#NAME?	Unknown	orf, hypothetical protein [Escherichia coli O157:H7 str. EDL933]
ACI39814.1	Ribosomal RNA large subunit methyltransferase I	rlmI	0	6580000	0	0.003957786	#NAME?	Cytoplasmic	conserved hypothetical protein [Escherichia coli O157:H7 str. EC4115]
BAB36707.1	Cell division protein ZipA	zipA	0	9447400	0	0.00568249	#NAME?	CytoplasmicMembrane	cell division protein ZipA [Escherichia coli O157:H7 str. Sakai]
BAB36816.1	Co-chaperone protein HscB	hscB	0	15223000	0	0.00915644	#NAME?	Cytoplasmic	co-chaperone HscB [Escherichia coli O157:H7 str. Sakai]
PXF66102.1	Membrane-bound lytic murein transglycosylase B	mltB	0	1584300	0	9.53E-04	#NAME?	CytoplasmicMembrane	murein transglycosylase B [Escherichia coli O157]
EEC28047.1	Acetyl-coenzyme A carboxylase carboxyl transferase subunit beta	accD	0	1317600	0	7.93E-04	#NAME?	Cytoplasmic	acetyl-CoA carboxylase, carboxyl transferase, beta subunit [Escherichia coli O157:H7 str. TW14588]
ENO09415.1	NAD(P)H dehydrogenase (quinone)	wrbA	0	5921200	0	0.003561526	#NAME?	Unknown	putative flavoprotein in Trp regulation [Escherichia coli O157:H43 str. T22]
EZA70160.1	UPF0339 protein YegP	yegP	0	26439000	0	0.01590272	#NAME?	Extracellular	hypothetical protein BY40_13605 [Escherichia coli O157:H16 str. 98-3133]
EZC37061.1	Erythronate-4-phosphate dehydrogenase	pdxB	0	5230400	0	0.003146019	#NAME?	Cytoplasmic	erythronate-4-phosphate dehydrogenase [Escherichia coli O157:H7 str. K4405]
F3WIS0	NA	NA	0	5588700	0	0.003361532	#NAME?	Cytoplasmic	Catalase-2 OS=Shigella boydii 5216-82 OX=766141 GN=SB521682_1914 PE=4 SV=1 UPId=UP000004081 PPId=UP000000625
P33599	NADH-quinone oxidoreductase subunit C/D	nuoC	0	1603200	0	9.64E-04	#NAME?	Cytoplasmic	NADH-quinone oxidoreductase subunit C/D OS=Escherichia coli (strain K12) OX=83333 GN=nuoC PE=1 SV=3 UPId=UP000000625 PPId=UP000000625
P69924	Ribonucleoside-diphosphate reductase 1 subunit beta	nrdB	0	49820000	0	0.029966092	#NAME?	Cytoplasmic	Ribonucleoside-diphosphate reductase 1 subunit beta OS=Escherichia coli (strain K12) OX=83333 GN=nrdB PE=1 SV=2 UPId=UP000000625 PPId=UP000000625
NOTE: These proteins are those that are more abundant in rumen fluid from the Maintenance diet compared to the Lactation diet.
