# Supplementary material for: Novel reusable animal model for comparative evaluation of in vivo growth and protein-expression of Escherichia coli O157 strains in the bovine rumen
Source: PLoS One. 2022 May 26;17(5):e0268645. doi: 10.1371/journal.pone.0268645 (PMC9135228; doi:10.1371/journal.pone.0268645)
Supplement: S4 Table — A: iBAQ and riBAQ values of proteins expressed by O157 strains in MRF and LRF. B: Proteins uniquely expressed by O157 strains in MRF and LRF, irrespective of the in vitro/in vivo growth conditions, identified using iBAQ. C: Proteins more highly expressed by O157 strains in MRF; based on riBAQ values of L2FC < -1 only. D: Proteins more highly expressed by O157 strains in LRF; based on riBAQ values of L2FC > 1 only. (ZIP) [file pone.0268645.s008.zip › S4D_Table.csv]

Table S4D. Proteins more highly expressed by O157 strains in LRF; based on riBAQ values of L2FC > 1 only.
accno	Protein names	Gene names	iBAQ 1	iBAQ 2	rel_iBAQ_lact	rel_iBAQ_maint	L2FC	psort_loc	description
W1F8U9	Peptide chain release factor 3	prfC	840330	0	0.002207178	0	Inf	Cytoplasmic	Peptide chain release factor 3 OS=Escherichia coli ISC7 OX=1432555 PE=3 SV=1 UPId=UP000019199 PPId=UP000000625
A0A2Y0FM34	NAD-dependent malic enzyme	maeA;Q609_ECAC02321G0001	447600	0	0.001175649	0	Inf	Cytoplasmic	Malate dehydrogenase OS=Escherichia coli OX=562 GN=maeA_1 PE=3 SV=1 UPId=UP000250883 PPId=UP000000625
A0A376KJV0	30S ribosomal protein S12	rpsL	22374000	0	0.058766682	0	Inf	Cytoplasmic	30S ribosomal protein S12 OS=Escherichia coli OX=562 GN=rpsL_1 PE=4 SV=1 UPId=UP000255460 PPId=UP000000625
A0A376TIF8	NA	NA	3036400	0	0.007975291	0	Inf	Cytoplasmic	Succinyl-CoA synthetase beta chain with ATP-grasp domain OS=Escherichia coli OX=562 GN=sucC_1 PE=4 SV=1 UPId=UP000254405 PPId=UP000000625
A0A376Y1E3	NA	NA	3378400	0	0.008873575	0	Inf	Cytoplasmic	Translation elongation factor G OS=Escherichia coli OX=562 GN=fusA1_2 PE=4 SV=1 UPId=UP000254785 PPId=UP000000625
A0A377DRA2	D-malate dehydrogenase [decarboxylating]	dmlA	3546000	0	0.009313786	0	Inf	Cytoplasmic	Tartrate dehydrogenase/decarboxylase (D-malate dehydrogenase [decarboxylating]) OS=Escherichia coli OX=562 GN=dmlA_2 PE=4 SV=1 UPId=UP000254429 PPId=UP000000625
A0A377CDP4	NA	NA	8929500	0	0.023453879	0	Inf	Unknown	GTP cyclohydrolase 1 OS=Escherichia coli OX=562 GN=folE_2 PE=3 SV=1 UPId=UP000254088 PPId=UP000000625
A0A3S4P5V8	NA	NA	5286000	0	0.013884003	0	Inf	Cytoplasmic	Dihydrolipoamide acetyltransferase component (E2) of pyruvate dehydrogenase OS=Escherichia coli OX=562 GN=aceF_3 PE=4 SV=1 UPId=UP000277930 PPId=UP000000625
AAG56073.1	2-dehydro-3-deoxyphosphooctonate aldolase	kdsA	2697000	0	0.007083836	0	Inf	Cytoplasmic	2-dehydro-3-deoxyphosphooctulonate aldolase [Escherichia coli O157:H7 str. EDL933]
AYV41241.1	Peroxiredoxin OsmC	osmC	25867000	0	0.067941261	0	Inf	Cytoplasmic	OsmC family peroxiredoxin [Escherichia coli O157:H7]
EZD01638.1	Probable GTP-binding protein EngB	engB	1782200	0	0.004681058	0	Inf	Unknown	GTP-binding protein [Escherichia coli O157:H7 str. K6590]
AAG55532.1	Uncharacterized lipoprotein GfcD	gfcD	5821000	684760	0.015289213	4.12E-04	5.214165976	OuterMembrane	orf, hypothetical protein [Escherichia coli O157:H7 str. EDL933]
Q83PQ0	Mannitol-1-phosphate 5-dehydrogenase	mtlD	4802400	803200	0.012613798	4.83E-04	4.706493692	Cytoplasmic	Mannitol-1-phosphate 5-dehydrogenase OS=Shigella flexneri OX=623 GN=mtlD PE=1 SV=2 UPId=UP000001006 PPId=UP000000625
A0A377E955	Uncharacterized protein YjbR	ECCG_02679;yjbR	21817000	5337700	0.057303687	0.003210558	4.1577319	Unknown	Putative cytoplasmic protein YjbR OS=Escherichia coli OX=562 GN=yjbR_3 PE=4 SV=1 UPId=UP000254088 PPId=UP000000625
A0A377D2A9	Nucleoid-associated protein YejK	yejK	14917000	4411800	0.039180415	0.002653641	3.884087418	Cytoplasmic	Nucleoid-associated protein OS=Escherichia coli OX=562 GN=ndpA_1 PE=3 SV=1 UPId=UP000254174 PPId=UP000000625
AYV43330.1	Enhancing lycopene biosynthesis protein 2	elbB	10171000	3039400	0.026714755	0.00182816	3.869172365	Cytoplasmic	isoprenoid biosynthesis protein ElbB [Escherichia coli O157:H7]
D8EFV8	N-acetylglucosamine-6-phosphate deacetylase	nagA	6581000	2205700	0.0172854	0.0013267	3.703639534	Cytoplasmic	N-acetylglucosamine-6-phosphate deacetylase OS=Escherichia coli MS 119-7 OX=679206 GN=nagA PE=4 SV=1 UPId=UP000005983 PPId=UP000000625
A0A228ZSI6	NA	NA	982810	371390	0.002581411	2.23E-04	3.530546861	Cytoplasmic	Actin, cytoplasmic 2 OS=Escherichia coli OX=562 GN=CDL37_28835 PE=4 SV=1 UPId=UP000214591 PPId=UP000000625
A0A377DNX7	Probable deferrochelatase/peroxidase YfeX	yfeX	6153900	2471100	0.016163595	0.001486335	3.442916899	Cytoplasmic	Putative peroxidase OS=Escherichia coli OX=562 GN=yfeX PE=4 SV=1 UPId=UP000254429 PPId=UP000000625
PXF67574.1	Uncharacterized oxidoreductase YhhX	yhhX	10421000	4509700	0.027371395	0.002712527	3.33495965	Cytoplasmic	oxidoreductase [Escherichia coli O157]
A0A376SEY5	3,4-dihydroxy-2-butanone 4-phosphate synthase	ribB;EC236275_0016	10086000	4702100	0.026491497	0.002828253	3.227546298	Cytoplasmic	3,4-dihydroxy-2-butanone 4-phosphate synthase OS=Escherichia coli OX=562 GN=ribB_2 PE=4 SV=1 UPId=UP000254180 PPId=UP000000625
AAG54487.1	Acetyl-coenzyme A carboxylase carboxyl transferase subunit alpha	accA	7642500	3568500	0.020073495	0.002146407	3.225296168	Cytoplasmic	acetylCoA carboxylase, carboxytransferase component, alpha subunit [Escherichia coli O157:H7 str. EDL933]
A0A376MJ21	Octaprenyl-diphosphate synthase	Q609_ECAC02252G0001;ispB	5198900	2519300	0.013655229	0.001515327	3.17175277	Cytoplasmic	Octaprenyl-diphosphate synthase OS=Escherichia coli OX=562 GN=ispB_2 PE=4 SV=1 UPId=UP000254817 PPId=UP000000625
A0A3L0VZK2	NA	NA	2632500	1330600	0.006914423	8.00E-04	3.110925886	Cytoplasmic	Acetyl-coenzyme A carboxylase carboxyl transferase subunit beta OS=Escherichia coli OX=562 GN=accD PE=3 SV=1 UPId=UP000272300 PPId=UP000000625
EZA68718.1	Fumarate hydratase class I, anaerobic	fumB	5964300	3329500	0.015665599	0.002002652	2.967616579	Cytoplasmic	fumarate hydratase [Escherichia coli O157:H16 str. 98-3133]
S0WDS5	Regulator of ribonuclease activity B	rraB	76033000	44407000	0.199705333	0.026710242	2.902407899	Cytoplasmic	Regulator of ribonuclease activity B OS=Escherichia sp. KTE31 OX=1169349 GN=rraB PE=3 SV=1 UPId=UP000014175 PPId=UP000000625
AAG54467.1	UPF0325 protein YaeH	yaeH;Q609_ECAC02397G0002	9508400	6630700	0.024974395	0.003988281	2.646610706	Cytoplasmic	putative structural protein [Escherichia coli O157:H7 str. EDL933]
AAG54820.1	Nucleoid-associated protein YbaB	ybaB	12617000	9407600	0.033139324	0.005658551	2.550039584	Unknown	orf, hypothetical protein [Escherichia coli O157:H7 str. EDL933]
AAG58028.1	UPF0267 protein YqfB	yqfB	12397000	9967900	0.03256148	0.005995564	2.441198833	Cytoplasmic	orf, hypothetical protein [Escherichia coli O157:H7 str. EDL933]
BAB35848.1	Translation initiation factor IF-3;Translation initiation factor IF-3, N-terminally processed;Translation initiation factor IF-3S	infC	67186000	58569000	0.176468146	0.035228504	2.324592671	Cytoplasmic	translation initiation factor IF-3 [Escherichia coli O157:H7 str. Sakai]
EEC30518.1	NA	wrbA	52300000	47390000	0.137369155	0.028504479	2.268797579	Unknown	NAD(P)H:quinone oxidoreductase, type IV [Escherichia coli O157:H7 str. TW14588]
F3WHZ2	Universal stress protein F	uspF	109950000	102000000	0.288790412	0.061351695	2.234847745	Unknown	Universal stress protein F OS=Shigella boydii 5216-82 OX=766141 GN=SB521682_1634 PE=4 SV=1 UPId=UP000004081 PPId=UP000000625
A0A1E2VHH7	Uncharacterized protein YahO	yahO	30072000	28873000	0.078985951	0.01736674	2.185269098	Unknown	Uncharacterized protein OS=Shigella sp. FC2928 OX=1886517 GN=BFF50_23465 PE=4 SV=1 UPId=UP000095127 PPId=UP000000625
A0A376ZLL7	Uncharacterized protein YggL	yggL	30973000	29991000	0.081352482	0.018039203	2.173050793	Unknown	Protein OS=Escherichia coli OX=562 GN=yggL PE=4 SV=1 UPId=UP000254052 PPId=UP000000625
AAG55414.1	Outer membrane protein F	ompF	90761000	93392000	0.238389328	0.056174093	2.085342825	OuterMembrane	outer membrane protein 1a (Ia;b;F) [Escherichia coli O157:H7 str. EDL933]
A0A369EJJ6	NA	NA	74730000	78174000	0.196282924	0.047020661	2.061567956	Periplasmic	L-asparaginase 2 (Fragment) OS=Escherichia coli OX=562 GN=ansB PE=4 SV=1 UPId=UP000252917 PPId=UP000000625
AAG54483.1	Acyl-[acyl-carrier-protein]--UDP-N-acetylglucosamine O-acyltransferase	lpxA	18116000	19756000	0.047582784	0.011882981	2.001542864	Cytoplasmic	UDP-N-acetylglucosamine acetyltransferase; lipid A biosynthesis [Escherichia coli O157:H7 str. EDL933]
P08506	D-alanyl-D-alanine carboxypeptidase DacC	dacC	1631200	1828900	0.004284447	0.00110006	1.96152678	CytoplasmicMembrane	D-alanyl-D-alanine carboxypeptidase DacC OS=Escherichia coli (strain K12) OX=83333 GN=dacC PE=1 SV=2 UPId=UP000000625 PPId=UP000000625
A0A377K9A2	Cytidylate kinase	cmk	5773200	6545000	0.015163664	0.003936734	1.945547307	Cytoplasmic	Cytidylate kinase OS=Escherichia coli OX=562 GN=cmk_2 PE=3 SV=1 UPId=UP000254181 PPId=UP000000625
P04079	GMP synthase [glutamine-hydrolyzing]	guaA	4646300	5292800	0.012203792	0.003183551	1.938620462	Cytoplasmic	GMP synthase [glutamine-hydrolyzing] OS=Escherichia coli (strain K12) OX=83333 GN=guaA PE=1 SV=1 UPId=UP000000625 PPId=UP000000625
A0A1X1LWI9	NA	NA	5894300	6778200	0.01548174	0.004077001	1.924987578	Cytoplasmic	Clp protease ClpC OS=Escherichia coli OX=562 GN=BHS87_07445 PE=3 SV=1 UPId=UP000193530 PPId=UP000000625
AAG54674.1	Aldehyde reductase YahK	yahK	2805500	3237400	0.007368818	0.001947255	1.919991576	Cytoplasmic	putative oxidoreductase [Escherichia coli O157:H7 str. EDL933]
AAG58484.1	Tryptophan--tRNA ligase	trpS	9470000	11300000	0.024873535	0.006796805	1.871682852	Cytoplasmic	tryptophan tRNA synthetase [Escherichia coli O157:H7 str. EDL933]
AAG57344.1	Ecotin	eco	41776000	49941000	0.109727224	0.030038872	1.869018947	Periplasmic	ecotin, a serine protease inhibitor [Escherichia coli O157:H7 str. EDL933]
F3WDX7	30S ribosomal protein S2	rpsB	156810000	188540000	0.411871074	0.113404397	1.860716225	Cytoplasmic	30S ribosomal protein S2 OS=Shigella boydii 5216-82 OX=766141 GN=rpsB PE=3 SV=1 UPId=UP000004081 PPId=UP000000625
AAG54993.1	PhoH-like protein	ybeZ	3218100	3983300	0.008452537	0.002395904	1.818814311	Cytoplasmic	putative ATP-binding protein in pho regulon [Escherichia coli O157:H7 str. EDL933]
AAG56608.1	7-alpha-hydroxysteroid dehydrogenase	hdhA	6674200	8522100	0.017530195	0.005125934	1.773955232	Cytoplasmic	NAD-dependent 7alpha-hydroxysteroid dehydrogenase, dehydroxylation of bile acids [Escherichia coli O157:H7 str. EDL933]
AAG56856.1	Aspartate--tRNA ligase	aspS	28221000	37177000	0.074124186	0.02236149	1.728928047	Cytoplasmic	aspartate tRNA synthetase [Escherichia coli O157:H7 str. EDL933]
P25738	Acidic protein MsyB	msyB	26738000	35286000	0.070228995	0.021224077	1.726364953	Cytoplasmic	Acidic protein MsyB OS=Escherichia coli (strain K12) OX=83333 GN=msyB PE=4 SV=1 UPId=UP000000625 PPId=UP000000625
AAG56359.1	NA	NA	3017400	4041400	0.007925386	0.00243085	1.705020103	Cytoplasmic	glyceraldehyde-3-phosphate dehydrogenase [Escherichia coli O157:H7 str. EDL933]
P0AC38	Aspartate ammonia-lyase	aspA	152270000	209500000	0.399946485	0.126011569	1.666250782	Cytoplasmic	Aspartate ammonia-lyase OS=Escherichia coli (strain K12) OX=83333 GN=aspA PE=1 SV=1 UPId=UP000000625 PPId=UP000000625
P0A8M3	Threonine--tRNA ligase	thrS	12545000	17409000	0.032950211	0.010471291	1.65384843	Cytoplasmic	Threonine--tRNA ligase OS=Escherichia coli (strain K12) OX=83333 GN=thrS PE=1 SV=1 UPId=UP000000625 PPId=UP000000625
AAG55841.1	3-oxoacyl-[acyl-carrier-protein] synthase 2	fabF	7069900	9929400	0.018569526	0.005972407	1.636552559	Cytoplasmic	3-oxoacyl-[acyl-carrier-protein] synthase II [Escherichia coli O157:H7 str. EDL933]
AAG58310.1	Phosphoglucosamine mutase	glmM;Q609_ECAC01371G0001	12426000	17578000	0.03263765	0.010572942	1.626160321	Cytoplasmic	similar to phosphoglucomutases and phosphomannomutases [Escherichia coli O157:H7 str. EDL933]
AAG55382.1	Anaerobic dimethyl sulfoxide reductase chain B	dmsB	4656800	6662000	0.012231371	0.004007108	1.609952862	Unknown	anaerobic dimethyl sulfoxide reductase subunit B [Escherichia coli O157:H7 str. EDL933]
P0AG30	Transcription termination factor Rho	rho	9694500	13918000	0.025463198	0.008371499	1.604855778	Cytoplasmic	Transcription termination factor Rho OS=Escherichia coli (strain K12) OX=83333 GN=rho PE=1 SV=1 UPId=UP000000625 PPId=UP000000625
A0A2X1N347	5-methylthioadenosine/S-adenosylhomocysteine nucleosidase	mtnN	18493000	26654000	0.048572998	0.01603204	1.59919652	Unknown	5'-methylthioadenosine/S-adenosylhomocysteine nucleosidase OS=Escherichia coli OX=562 GN=mtn_2 PE=3 SV=1 UPId=UP000250780 PPId=UP000000625
A0A377D9W8	50S ribosomal protein L18	rplR	175270000	254860000	0.460357395	0.153295029	1.586443411	Cytoplasmic	50S ribosomal protein L18 OS=Escherichia coli OX=562 GN=rplR PE=3 SV=1 UPId=UP000254052 PPId=UP000000625
A0A3P6KEZ3	NA	NA	60188000	89028000	0.15808747	0.053549203	1.561786025	Cytoplasmic	Alkyl hydroperoxide reductase subunit C OS=Shigella dysenteriae OX=622 GN=ahpC_1 PE=4 SV=1 UPId=UP000274225 PPId=UP000000625
AAG55847.1	PTS system glucose-specific EIICB component;Glucose permease IIC component;Glucose-specific phosphotransferase enzyme IIB component	ptsG	1481000	2238500	0.003889937	0.001346429	1.530608616	CytoplasmicMembrane	PTS system, glucose-specific IIBC component [Escherichia coli O157:H7 str. EDL933]
AAG54803.1	Uncharacterized lipoprotein YbaY	ybaY	58066000	88984000	0.152513907	0.053522737	1.510716996	Periplasmic	glycoprotein/polysaccharide metabolism [Escherichia coli O157:H7 str. EDL933]
A0A377CX22	RNA polymerase-binding transcription factor DksA	dksA	57555000	88388000	0.151171734	0.053164251	1.507660044	Cytoplasmic	RNA polymerase-binding transcription factor OS=Escherichia coli OX=562 GN=dksA_2 PE=4 SV=1 UPId=UP000254052 PPId=UP000000625
A0A3S4KP05	NA	NA	3151900	4870100	0.008278658	0.002929303	1.498839661	Cytoplasmic	Transcription termination/antitermination factor NusA OS=Escherichia coli OX=562 GN=nusA_1 PE=4 SV=1 UPId=UP000271797 PPId=UP000000625
AAG58418.1	30S ribosomal protein S11	rpsK	31830000	51307000	0.083603445	0.030860504	1.437800779	Cytoplasmic	30S ribosomal subunit protein S11 [Escherichia coli O157:H7 str. EDL933]
AAG59321.1	NA	NA	643060	1042400	0.001689036	6.27E-04	1.429685562	Cytoplasmic	fumarase B= fumarate hydratase Class I; anaerobic isozyme [Escherichia coli O157:H7 str. EDL933]
AAG56894.1	Bacterial non-heme ferritin	ftnA	86996000	143360000	0.228500325	0.086229205	1.405947725	Cytoplasmic	cytoplasmic ferritin (an iron storage protein) [Escherichia coli O157:H7 str. EDL933]
AAG58361.1	Inner membrane protein YhcB	yhcB	15315000	25574000	0.040225786	0.015382434	1.386836832	CytoplasmicMembrane	orf, hypothetical protein [Escherichia coli O157:H7 str. EDL933]
AAG58353.1	N-acetylneuraminate lyase	nanA;Q609_ECAC02454G0002	24448000	40911000	0.06421417	0.024607443	1.38379694	Cytoplasmic	N-acetylneuraminate lyase (aldolase); catabolism of sialic acid; not K-12 [Escherichia coli O157:H7 str. EDL933]
EDU76780.1	Putative polysaccharide export protein GfcE	gfcE	24223000	41094000	0.063623194	0.024717515	1.36401908	OuterMembrane	outer membrane lipoprotein, group 4 capsule (G4C) polysaccharide [Escherichia coli O157:H7 str. EC4401]
PXF68203.1	Ornithine carbamoyltransferase;Ornithine carbamoyltransferase chain F;Ornithine carbamoyltransferase chain I	argI;argF	5781800	9845500	0.015186252	0.005921942	1.358623524	Cytoplasmic	ornithine carbamoyltransferase [Escherichia coli O157]
AAG57909.1	LOG family protein YgdH	ygdH;HMPREF9346_00383	2543600	4336400	0.006680921	0.002608289	1.356943267	Cytoplasmic	orf, hypothetical protein [Escherichia coli O157:H7 str. EDL933]
AAG56065.1	Ribose-phosphate pyrophosphokinase	prs	62485000	110120000	0.164120681	0.066235771	1.309074585	Cytoplasmic	phosphoribosylpyrophosphate synthetase [Escherichia coli O157:H7 str. EDL933]
AAG57472.1	Long-chain fatty acid transport protein	fadL	62646000	110620000	0.164543558	0.066536514	1.306251347	OuterMembrane	transport of long-chain fatty acids; sensitivity to phage T2 [Escherichia coli O157:H7 str. EDL933]
AAG58419.1	30S ribosomal protein S13;30S ribosomal protein	rpsM;ECCG_03705	418190000	747120000	1.09840166	0.449383119	1.289387875	Cytoplasmic	30S ribosomal subunit protein S13 [Escherichia coli O157:H7 str. EDL933]
A0A377E6Z1	Uncharacterized protein YbeL	EC970246_0596;ybeL	23170000	41541000	0.060857425	0.02498638	1.284291392	Unknown	Putative alpha helical protein OS=Escherichia coli OX=562 GN=ybeL_2 PE=4 SV=1 UPId=UP000254088 PPId=UP000000625
A0A376KL33	Glycine--tRNA ligase alpha subunit	glyQ	1065400	1910300	0.002798338	0.001149021	1.284165258	Cytoplasmic	Glycine tRNA synthetase OS=Escherichia coli OX=562 GN=glyQ_1 PE=4 SV=1 UPId=UP000255460 PPId=UP000000625
BAB37938.2	Deoxyuridine 5-triphosphate nucleotidohydrolase	dut	43665000	80410000	0.114688798	0.048365586	1.245671704	Unknown	deoxyuridinetriphosphatase [Escherichia coli O157:H7 str. Sakai]
I6CRB9	Inner membrane protein YjiY	yjiY	2843500	5258300	0.007468627	0.0031628	1.239640644	CytoplasmicMembrane	Inner membrane protein YjiY OS=Shigella boydii 965-58 OX=766138 GN=yjiY PE=4 SV=1 UPId=UP000004209 PPId=UP000000625
AAG56938.1	NA	fliC	657850000	1221900000	1.727883335	0.734957213	1.233273643	Extracellular	flagellar biosynthesis; flagellin, filament structural protein [Escherichia coli O157:H7 str. EDL933]
AAG56020.1	Protease 7	ompT	27655000	52102000	0.072637552	0.031338686	1.212770882	OuterMembrane	outer membrane protein 3b (a), protease VII [Escherichia coli O157:H7 str. EDL933]
A0A376JUK3	UPF0381 protein YiiS	yiiS	36287000	68775000	0.095310029	0.041367282	1.204137847	Unknown	Conserved protein, UPF0381 family OS=Escherichia coli OX=562 GN=yiiS PE=4 SV=1 UPId=UP000255201 PPId=UP000000625
ENO09477.1	Flagellar hook protein FlgE	flgE	1913500	3638300	0.005025925	0.002188391	1.199518688	Extracellular	flagellar hook protein FlgE [Escherichia coli O157:H43 str. T22]
AAG54976.1	Leucine--tRNA ligase	leuS	5594900	10702000	0.014695348	0.006437116	1.19087311	Cytoplasmic	leucine tRNA synthetase [Escherichia coli O157:H7 str. EDL933]
A0A0H2VZE3	Outer membrane protein slp	slp	58814000	113460000	0.154478575	0.068244738	1.178617042	OuterMembrane	Outer membrane protein induced after carbon starvation OS=Shigella flexneri OX=623 GN=slp PE=4 SV=1 UPId=UP000001006 PPId=UP000000625
AAG58707.1	Glycine--tRNA ligase beta subunit	glyS	2286800	4423800	0.00600642	0.002660859	1.174613326	Cytoplasmic	glycine tRNA synthetase, beta subunit [Escherichia coli O157:H7 str. EDL933]
P76558	NADP-dependent malic enzyme	maeB;ECNG_00478	22578000	43777000	0.0593025	0.026331305	1.171313897	Cytoplasmic	NADP-dependent malic enzyme OS=Escherichia coli (strain K12) OX=83333 GN=maeB PE=1 SV=1 UPId=UP000000625 PPId=UP000000625
AAG59170.1	Vitamin B12 transporter BtuB	btuB	11641000	22595000	0.0305758	0.013590603	1.169780732	OuterMembrane	outer membrane receptor for transport of vitamin B12, E colicins, and bacteriophage BF23 [Escherichia coli O157:H7 str. EDL933]
AAG58301.1	30S ribosomal protein S15	rpsO	194470000	386330000	0.510787371	0.232372551	1.136283195	Cytoplasmic	30S ribosomal subunit protein S15 [Escherichia coli O157:H7 str. EDL933]
AAG58067.1	Agmatinase	speB	10430000	20850000	0.027395034	0.012541008	1.127261068	Cytoplasmic	agmatinase [Escherichia coli O157:H7 str. EDL933]
AAG59109.1	ATP-dependent 6-phosphofructokinase isozyme 1	pfkA	9215900	18513000	0.024206126	0.011135333	1.120227561	Cytoplasmic	6-phosphofructokinase I [Escherichia coli O157:H7 str. EDL933]
AAG58442.1	30S ribosomal protein S10	rpsJ	191640000	386670000	0.503354203	0.232577057	1.113865176	Cytoplasmic	30S ribosomal subunit protein S10 [Escherichia coli O157:H7 str. EDL933]
AAG55838.1	Malonyl CoA-acyl carrier protein transacylase	fabD	4668300	9420900	0.012261576	0.005666551	1.113601679	Cytoplasmic	malonyl-CoA-[acyl-carrier-protein] transacylase [Escherichia coli O157:H7 str. EDL933]
A0A376LTU2	CTP synthase	pyrG	3703200	7624900	0.009726682	0.00458628	1.084623344	Cytoplasmic	CTP synthetase OS=Escherichia coli OX=562 GN=pyrG_2 PE=4 SV=1 UPId=UP000254538 PPId=UP000000625
AAG58422.1	50S ribosomal protein L15	rplO	206340000	427910000	0.541964654	0.257382389	1.074285421	Cytoplasmic	50S ribosomal subunit protein L15 [Escherichia coli O157:H7 str. EDL933]
P69776	Major outer membrane lipoprotein Lpp	lpp	5693900000	11943000000	14.95537725	7.183561665	1.057893077	OuterMembrane	Major outer membrane prolipoprotein Lpp OS=Escherichia coli (strain K12) OX=83333 GN=lpp PE=1 SV=1 UPId=UP000000625 PPId=UP000000625
AAG56537.1	Aconitate hydratase A	acnA	5869700	12343000	0.015417127	0.007424157	1.05423488	Cytoplasmic	aconitate hydrase 1 [Escherichia coli O157:H7 str. EDL933]
AAG59181.1	50S ribosomal protein L10	rplJ	363420000	766320000	0.954544899	0.460931673	1.050260152	Cytoplasmic	50S ribosomal subunit protein L10 [Escherichia coli O157:H7 str. EDL933]
AAG56771.1	MltA-interacting protein	mipA;EC12741_2063	125210000	264600000	0.328871737	0.159153514	1.047106021	OuterMembrane	orf, hypothetical protein [Escherichia coli O157:H7 str. EDL933]
P18775	Dimethyl sulfoxide reductase DmsA	dmsA	3898400	8242200	0.010239386	0.004957578	1.04642195	Cytoplasmic	Dimethyl sulfoxide reductase DmsA OS=Escherichia coli (strain K12) OX=83333 GN=dmsA PE=1 SV=2 UPId=UP000000625 PPId=UP000000625
P0A9M8	Phosphate acetyltransferase	pta	23668000	50397000	0.062165452	0.030313151	1.036169237	Cytoplasmic	Phosphate acetyltransferase OS=Escherichia coli (strain K12) OX=83333 GN=pta PE=1 SV=2 UPId=UP000000625 PPId=UP000000625
P0A8L1	Serine--tRNA ligase	serS	38518000	83386000	0.101169887	0.050155612	1.012296904	Cytoplasmic	Serine--tRNA ligase OS=Escherichia coli (strain K12) OX=83333 GN=serS PE=1 SV=1 UPId=UP000000625 PPId=UP000000625
NOTE: These proteins are those that are more abundant in the rumen fluid from Lactation diet compared to the Maintenance diet.
