# Supplementary material for: Novel reusable animal model for comparative evaluation of in vivo growth and protein-expression of Escherichia coli O157 strains in the bovine rumen
Source: PLoS One. 2022 May 26;17(5):e0268645. doi: 10.1371/journal.pone.0268645 (PMC9135228; doi:10.1371/journal.pone.0268645)
Supplement: S4 Table — A: iBAQ and riBAQ values of proteins expressed by O157 strains in MRF and LRF. B: Proteins uniquely expressed by O157 strains in MRF and LRF, irrespective of the in vitro/in vivo growth conditions, identified using iBAQ. C: Proteins more highly expressed by O157 strains in MRF; based on riBAQ values of L2FC < -1 only. D: Proteins more highly expressed by O157 strains in LRF; based on riBAQ values of L2FC > 1 only. (ZIP) [file pone.0268645.s008.zip › S4A_Table.tsv]

Table S4A. iBAQ and riBAQ values of proteins expressed by O157 strains in MRF and LRF.
accno	protein_name	gene_name	iBAQ	lact_iBAQ	maint_iBAQ	lact_riBAQ	maint_riBAQ	L2FC
A0A080JFS1	Multidrug efflux pump subunit AcrA	acrA	81147000	6951900	74196000	0.018259591	0.044627945	-1.289292883
A0A0K5ZKA2	NA	NA	24792000	0	24792000	0	0.014912071	#NAME?
P0ABQ0	Coenzyme A biosynthesis bifunctional protein CoaBC;Phosphopantothenoylcysteine decarboxylase;Phosphopantothenate--cysteine ligase	coaBC	20580000	549870	20030000	0.001444267	0.012047789	-3.06035874
P0CE47	Elongation factor Tu 1;Elongation factor Tu 2;Elongation factor Tu	tufA;tufB;tuf;ECEG_04642;ECIG_05393;ECIG_02582;ECIG_05394	1052800000	212540000	840230000	0.558249334	0.505387593	0.143519378
A0A2X1NBV7	Thioredoxin-1	trxA	476420000	123490000	352930000	0.324354052	0.212282879	0.611581445
ENO09477.1	Flagellar hook protein FlgE	flgE	5551800	1913500	3638300	0.005025925	0.002188391	1.199518688
Q321P4	Uncharacterized protein YdjY	ydjY	4511500	0	4511500	0	0.00271361	#NAME?
P0AB89	Adenylosuccinate lyase	purB	51732000	2976700	48756000	0.007818485	0.02932611	-1.907224742
P0ABB8	Magnesium-transporting ATPase, P-type 1	mgtA	1764900	233930	1531000	6.14E-04	9.21E-04	-0.583756194
A0A377E955	Uncharacterized protein YjbR	ECCG_02679;yjbR	27154000	21817000	5337700	0.057303687	0.003210558	4.1577319
W1ES56	Free methionine-R-sulfoxide reductase	msrC	30072000	0	30072000	0	0.018087923	#NAME?
A0A0H2VZE3	Outer membrane protein slp	slp	172280000	58814000	113460000	0.154478575	0.068244738	1.178617042
A0A376MIE4	Protein YgiW	ygiW	102740000	5134100	97603000	0.013485028	0.058706955	-2.122172897
A0A376RP13	3-hydroxyacyl-[acyl-carrier-protein] dehydratase FabZ	fabZ	22453000	0	22453000	0	0.013505192	#NAME?
AAG55318.1	NA	NA	72602000	4616700	67985000	0.012126045	0.040892107	-1.753713284
AAG55320.1	NA	A1UM_05168	361500000	52182000	309320000	0.137059221	0.186052022	-0.44090668
BAB36414.1	NA	NA	485070000	0	485070000	0	0.291763398	#NAME?
A0A0H7RIC6	D-lactate dehydrogenase	dld	7469000	1960100	5508900	0.005148323	0.003313533	0.635732278
W1F8U9	Peptide chain release factor 3	prfC	840330	840330	0	0.002207178	0	Inf
AAG59370.1	Modulator of FtsH protease HflK	hflK	28505000	6327100	22178000	0.016618516	0.013339783	0.317056327
AAG58199.1	30S ribosomal protein S21	rpsU	391940000	85766000	306170000	0.225269654	0.184157337	0.290714108
A0A0L1C2G3	Murein hydrolase activator NlpD	nlpD	65807000	6919100	58888000	0.01817344	0.035420378	-0.962748086
A0A0P7NDI9	Superoxide dismutase [Mn]	sodA	112170000	4679000	107490000	0.01228968	0.064653859	-2.395289117
A0A377E3G0	NA	NA	27178000	0	27178000	0	0.016347219	#NAME?
BAB34979.1	NA	NA	25808000	0	25808000	0	0.015523182	#NAME?
AAG59368.1	RNA-binding protein Hfq	hfq	229090000	66381000	162710000	0.174353764	0.097867983	0.833108641
A0A377BVW5	Uncharacterized protein YibN	yibN	305600000	32526000	273080000	0.085431532	0.164254125	-0.943089046
AAG59181.1	50S ribosomal protein L10	rplJ	1129700000	363420000	766320000	0.954544899	0.460931673	1.050260152
A0A1D3U3P1	UPF0265 protein YeeX	yeeX	324350000	10265000	314090000	0.026961651	0.188921116	-2.808803185
A0A1E2VHH7	Uncharacterized protein YahO	yahO	58945000	30072000	28873000	0.078985951	0.01736674	2.185269098
AAG58515.1	Fe/S biogenesis protein NfuA	nfuA	16146000	0	16146000	0	0.009711612	#NAME?
KIQ46661.1	Cytoskeleton protein RodZ	rodZ	23915000	0	23915000	0	0.014384566	#NAME?
A0A1X1LWI9	NA	NA	12672000	5894300	6778200	0.01548174	0.004077001	1.924987578
A0A228ZSI6	NA	NA	1354200	982810	371390	0.002581411	2.23E-04	3.530546861
A0A243ZNX7	Pyridoxine 5-phosphate synthase	pdxJ	108010000	14207000	93801000	0.037315556	0.056420101	-0.596432068
A0A243ZPE4	NA	NA	363570000	26444000	337120000	0.069456786	0.202773366	-1.545680601
A0A2X1J1B6	Penicillin-binding protein activator LpoB	lpoB	27886000	4333200	23553000	0.011381415	0.014166828	-0.315836806
AAG57720.1	30S ribosomal protein S16	rpsP	585130000	75968000	509160000	0.199534607	0.306253224	-0.618086046
AAG57709.1	Ribosome-associated inhibitor A	raiA	399560000	119240000	280320000	0.313191167	0.168608893	0.893362894
A0A377F7W2	Uncharacterized protein YbbN	ybbN	97426000	5019900	92406000	0.013185075	0.055581026	-2.075686707
A0A2H4TUJ8	Ribosome maturation factor RimP	rimP	81270000	13009000	68261000	0.034168936	0.041058118	-0.26498219
A0A376VPM6	N5-carboxyaminoimidazole ribonucleotide mutase	purE	32927000	0	32927000	0	0.019805169	#NAME?
I6CHA2	Lactaldehyde reductase	fucO	5214100	0	5214100	0	0.003136214	#NAME?
A0A376TSD2	Cell division protein FtsP	ftsP;Q609_ECAC01384G0011	1449100	0	1449100	0	8.72E-04	#NAME?
A0A377CBN5	Sec-independent protein translocase protein TatA	tatA	27944000	0	27944000	0	0.016807958	#NAME?
A0A377AKL6	Phosphopantetheine adenylyltransferase	coaD	5941000	1547200	4393900	0.004063816	0.002642875	0.620726957
AAG54790.1	DNA-binding protein HU-beta	hupB	3910800000	384860000	3525900000	1.010858373	2.120783729	-1.069016626
A0A376SX71	Catecholate siderophore receptor Fiu	fiu	6419300	0	6419300	0	0.003861127	#NAME?
A0A2W6NWV1	FKBP-type 22 kDa peptidyl-prolyl cis-trans isomerase	fklB	122690000	0	122690000	0	0.073796465	#NAME?
A0A2W6P998	3-isopropylmalate dehydrogenase	leuB	14414000	0	14414000	0	0.008669837	#NAME?
A0A2W6PAN4	FKBP-type peptidyl-prolyl cis-trans isomerase SlyD	slyD	335370000	48433000	286930000	0.127212242	0.172584723	-0.440067251
A0A2X1J143	Molybdopterin synthase catalytic subunit	moaE	16135000	1443600	14692000	0.003791704	0.00883705	-1.220718554
A0A376V9U8	PTS system mannitol-specific EIICBA component;Mannitol permease IIC component;Mannitol-specific phosphotransferase enzyme IIB component;Mannitol-specific phosphotransferase enzyme IIA component	mtlA	13799000	1160600	12638000	0.003048387	0.007601595	-1.318256138
A0A2X1JEL2	NA	NA	194860000	45247000	149610000	0.118844018	0.0899885	0.40125673
A0A376KMB2	Metalloprotease TldD	tldD	55879000	14160000	41719000	0.037192108	0.025093445	0.567685982
A0A2X1K6A5	Dihydroorotase	pyrC	1822900	357310	1465600	9.38E-04	8.82E-04	0.090326081
A0A2X1KF77	Osmotically-inducible lipoprotein E	osmE;ECDEC6A_2073	128750000	31463000	97289000	0.082639497	0.058518088	0.497948836
AAG57768.1	NA	NA	2103800	0	2103800	0	0.001265409	#NAME?
A0A2X1KW44	Bifunctional protein PutA;Proline dehydrogenase;Delta-1-pyrroline-5-carboxylate dehydrogenase	putA	1609500	0	1609500	0	9.68E-04	#NAME?
A0A2X1L0P6	Uridylate kinase	pyrH	102720000	6387800	96335000	0.016777948	0.05794427	-1.788099705
A0A2X1L2V2	Ribosome hibernation promoting factor	hpf	252230000	0	252230000	0	0.151713117	#NAME?
A0A2X1L7W2	Uncharacterized protein YibT	yibT	39607000	0	39607000	0	0.023823104	#NAME?
A0A2X1LA40	Low specificity L-threonine aldolase	ltaE	18463000	623100	17840000	0.00163661	0.010730532	-2.712938795
A0A377CX22	RNA polymerase-binding transcription factor DksA	dksA	145940000	57555000	88388000	0.151171734	0.053164251	1.507660044
A0A377D0E4	3-oxoacyl-[acyl-carrier-protein] synthase 1	fabB	62761000	6546400	56214000	0.017194521	0.033812002	-0.97558652
A0A2X1LZ49	Protein YrdA	yrdA	33407000	4893500	28513000	0.012853078	0.017150205	-0.416111942
A0A376UB23	NADPH-dependent curcumin reductase	curA	5783400	0	5783400	0	0.003478641	#NAME?
A0A376RID7	2-deoxyglucose-6-phosphate phosphatase	yniC	8407600	0	8407600	0	0.005057064	#NAME?
A0A2X1N347	5-methylthioadenosine/S-adenosylhomocysteine nucleosidase	mtnN	45147000	18493000	26654000	0.048572998	0.01603204	1.59919652
A0A2X1N4E9	Glycerol-3-phosphate acyltransferase;Glycerol-3-phosphate 1-O-acyltransferase	plsB;HMPREF1604_04414	1963200	0	1963200	0	0.00118084	#NAME?
A0A2X1N8G2	2-C-methyl-D-erythritol 4-phosphate cytidylyltransferase	ispD	29277000	0	29277000	0	0.017609741	#NAME?
A0A2X1NCY7	Holliday junction ATP-dependent DNA helicase RuvA	ruvA	55458000	0	55458000	0	0.033357277	#NAME?
A0A2X1NIU9	Carbamoyl-phosphate synthase large chain	carB;HMPREF9534_01307	3200600	0	3200600	0	0.00192512	#NAME?
A0A2X1NJK9	2-iminobutanoate/2-iminopropanoate deaminase	ridA	1026700000	187250000	839450000	0.491823599	0.504918433	-0.037909385
A0A2X3LSV2	ECF RNA polymerase sigma-E factor	rpoE	19764000	4253900	15510000	0.011173129	0.009329067	0.260228631
A0A2X1NZB3	Probable phospholipid ABC transporter-binding protein MlaD	mlaD	92598000	4345100	88253000	0.011412671	0.05308305	-2.217614742
A0A2X1PIL3	GMP reductase	guaC	27762000	0	27762000	0	0.016698488	#NAME?
A0A2X1Q8E9	Superoxide dismutase [Cu-Zn]	sodC	20636000	3661200	16975000	0.009616366	0.010210245	-0.08645379
A0A2X2HDN1	PFL-like enzyme TdcE	tdcE	668490	0	668490	0	4.02E-04	#NAME?
A0A377KEH0	Anaerobic C4-dicarboxylate transporter DcuA	dcuA	87960000	0	87960000	0	0.052906814	#NAME?
A0A376MIK3	Probable quinol monooxygenase YgiN	ygiN	323910000	27488000	296420000	0.072198916	0.178292837	-1.304199652
F5NRG6	Acyl-CoA thioesterase 2	tesB	13675000	0	13675000	0	0.008225338	#NAME?
A0A377FB15	Protein YchN	ychN	167020000	26681000	140340000	0.070079281	0.084412714	-0.268472329
A0A2X3LM07	Glycerol-3-phosphate dehydrogenase;Aerobic glycerol-3-phosphate dehydrogenase	glpD	8204900	0	8204900	0	0.004935142	#NAME?
A0A376T379	Quinone oxidoreductase 1	qorA	11482000	1697500	9784300	0.004458588	0.005885131	-0.400487772
A0A2Y0FM34	NAD-dependent malic enzyme	maeA;Q609_ECAC02321G0001	447600	447600	0	0.001175649	0	Inf
A0A2Y2KC22	L-arabinose-binding periplasmic protein	araF;ECPG_00454	6690900	0	6690900	0	0.004024491	#NAME?
A0A376L0A2	Uncharacterized protein YccU	yccU	15411000	0	15411000	0	0.009269519	#NAME?
A0A348DVE5	Copper-exporting P-type ATPase A	copA	459190	0	459190	0	2.76E-04	#NAME?
A0A365Q3J9	Cold shock-like protein CspC	cspC	737060000	128340000	608720000	0.337092874	0.36613729	-0.119238586
A0A369EJJ6	NA	NA	152900000	74730000	78174000	0.196282924	0.047020661	2.061567956
A0A369ETZ6	N-acetylneuraminate epimerase	UC41_27125;nanM	1624000	0	1624000	0	9.77E-04	#NAME?
AAG58654.1	Multidrug resistance protein MdtE	mdtE	788930	0	788930	0	4.75E-04	#NAME?
A0A370VBX1	D-erythro-7,8-dihydroneopterin triphosphate epimerase	folX	76904000	0	76904000	0	0.046256772	#NAME?
A0A370YB45	Ribulose-phosphate 3-epimerase	rpe	168230000	39201000	129020000	0.102963829	0.077603879	0.407936934
A0A370YF59	NA	NA	693390	0	693390	0	4.17E-04	#NAME?
AAG58889.1	Small heat shock protein IbpA	ibpA	10313000	0	10313000	0	0.006203138	#NAME?
A0A370YSY8	NA	Q609_ECAC02578G0001	211970000	9382400	202590000	0.024643449	0.121855292	-2.305892851
A0A376CZ99	Uncharacterized N-acetyltransferase YhbS	yhbS	40083000	8912700	31170000	0.023409753	0.018748356	0.320345589
A0A377C6F8	Uncharacterized protein YfhG	yfhG	5342400	0	5342400	0	0.003213385	#NAME?
A0A376DEH3	Uncharacterized protein YbiB	ybiB	21067000	4487800	16579000	0.011787482	0.009972056	0.241292592
A0A376J8A3	Class B acid phosphatase	aphA	2065500	0	2065500	0	0.001242372	#NAME?
A0A376JBH0	Glutathione-binding protein GsiB	gsiB	1045700	0	1045700	0	6.29E-04	#NAME?
A0A376JR61	cAMP-activated global transcriptional regulator CRP	crp	5556600	0	5556600	0	0.003342224	#NAME?
A0A376JUK3	UPF0381 protein YiiS	yiiS	105060000	36287000	68775000	0.095310029	0.041367282	1.204137847
A0A376KJV0	30S ribosomal protein S12	rpsL	22374000	22374000	0	0.058766682	0	Inf
A0A376KL33	Glycine--tRNA ligase alpha subunit	glyQ	2975700	1065400	1910300	0.002798338	0.001149021	1.284165258
A0A376Y4N4	Polyphosphate kinase	ppk	560440	0	560440	0	3.37E-04	#NAME?
A0A376KPJ3	ATP-dependent zinc metalloprotease FtsH	ftsH	5019400	0	5019400	0	0.003019105	#NAME?
A0A376L926	NADH-quinone oxidoreductase subunit B	nuoB	12031000	0	12031000	0	0.007236493	#NAME?
A0A376KWL4	NADH dehydrogenase	ndh	7360400	1297000	6063400	0.00340665	0.003647058	-0.098379226
A0A376L1P2	Na(+)/H(+) antiporter NhaA	nhaA	8112900	0	8112900	0	0.004879806	#NAME?
A0A376L3Y0	Formate dehydrogenase-O iron-sulfur subunit	fdoH	13243000	0	13243000	0	0.007965495	#NAME?
A0A376L4X6	NA	NA	62618000	17590000	45028000	0.046201213	0.027083766	0.770502377
A0A376SBM1	50S ribosomal protein L19	rplS	102980000	23190000	79791000	0.060909956	0.047993265	0.343846086
A0A376WBS6	GTP-binding protein TypA/BipA	typA	4324800	461080	3863700	0.001211055	0.002323966	-0.940324793
A0A447Y079	Cyclic pyranopterin monophosphate synthase accessory protein	moaC	9679200	908530	8770600	0.00238631	0.005275404	-1.144500189
EDU32548.1	Transcriptional regulator SlyA	slyA	38764000	4846200	33917000	0.012728841	0.020400641	-0.680513424
A0A376LTU2	CTP synthase	pyrG	11328000	3703200	7624900	0.009726682	0.00458628	1.084623344
A0A376MJ21	Octaprenyl-diphosphate synthase	Q609_ECAC02252G0001;ispB	7718200	5198900	2519300	0.013655229	0.001515327	3.17175277
A0A376MJI9	50S ribosomal protein L30	rpmD	163550000	30724000	132820000	0.080698469	0.07988953	0.01453485
A0A376MMV1	Soluble pyridine nucleotide transhydrogenase	sthA	8804800	0	8804800	0	0.005295975	#NAME?
A0A376MV56	Curli production assembly/transport component CsgF	csgF	238680000	11357000	227320000	0.029829856	0.136730071	-2.196501631
A0A376NIF8	Protein YceI	yceI	7176800	0	7176800	0	0.004316753	#NAME?
A0A377D2A9	Nucleoid-associated protein YejK	yejK	19329000	14917000	4411800	0.039180415	0.002653641	3.884087418
A0A376NT53	3-octaprenyl-4-hydroxybenzoate carboxy-lyase partner protein	ubiX	10319000	0	10319000	0	0.006206746	#NAME?
A0A377E6Z1	Uncharacterized protein YbeL	EC970246_0596;ybeL	64712000	23170000	41541000	0.060857425	0.02498638	1.284291392
A0A376RBZ6	NA	NA	5636100	0	5636100	0	0.003390042	#NAME?
A0A376RJY7	Uncharacterized deoxyribonuclease YcfH	ycfH	17105000	0	17105000	0	0.010288439	#NAME?
A0A376RMX1	Nucleoside-specific channel-forming protein tsx	tsx	467020000	129930000	337090000	0.341269107	0.202755321	0.751170042
B2TTG8	Thiol:disulfide interchange protein DsbG	dsbG	3851200	0	3851200	0	0.002316448	#NAME?
A0A376RWX6	Uncharacterized lipoprotein YeaY	yeaY	8411900	1736400	6675500	0.004560761	0.004015228	0.183792721
A0A447X3X0	Uncharacterized oxidoreductase YghA	yghA	12866000	3654600	9211800	0.009599031	0.00554078	0.792799715
W1W7W0	3-octaprenyl-4-hydroxybenzoate carboxy-lyase	Q609_ECAC02628G0001;ubiD	28011000	6564100	21447000	0.017241011	0.012900096	0.418462558
S0WDS5	Regulator of ribonuclease activity B	rraB	120440000	76033000	44407000	0.199705333	0.026710242	2.902407899
A0A447XTV5	Histidine--tRNA ligase	hisS	11991000	0	11991000	0	0.007212433	#NAME?
A0A376SEP6	Uncharacterized protein YqjD	yqjD	296110000	43747000	252360000	0.114904176	0.151791311	-0.401657971
A0A376SEW1	2-dehydro-3-deoxygluconokinase	kdgK	14272000	0	14272000	0	0.008584425	#NAME?
A0A376SEY5	3,4-dihydroxy-2-butanone 4-phosphate synthase	ribB;EC236275_0016	14788000	10086000	4702100	0.026491497	0.002828253	3.227546298
A0A377LBC9	Transcriptional repressor MprA	mprA	96181000	0	96181000	0	0.057851641	#NAME?
A0A376SME8	NA	EC970246_A0020	3668700	0	3668700	0	0.002206676	#NAME?
A0A376SN20	Periplasmic murein peptide-binding protein	mppA	3846600	0	3846600	0	0.002313681	#NAME?
AAG55849.1	HIT-like protein HinT	hinT	79852000	9597400	70255000	0.025208159	0.042257483	-0.745316083
I6DTJ7	D-alanine--D-alanine ligase A	ddlA	4314100	555980	3758200	0.001460316	0.002260509	-0.63036766
A0A376SY88	Protein PhnB	phnB	15794000	0	15794000	0	0.009499889	#NAME?
A0A377B6S2	Putative carboxymethylenebutenolidase	ysgA	20234000	1542500	18692000	0.004051471	0.011242999	-1.472509254
KIQ43895.1	D-ribose pyranase	rbsD	24735000	5413900	19321000	0.01421994	0.011621334	0.291139673
A0A376T5E0	Chromate reductase	chrR	82251000	9839900	72411000	0.0258451	0.04355429	-0.752924022
A0A376T7D1	Pyridoxine kinase	pdxK	9315000	993640	8321400	0.002609856	0.005005216	-0.939461819
A0A376TDD3	Histidine biosynthesis bifunctional protein HisIE;Phosphoribosyl-AMP cyclohydrolase;Phosphoribosyl-ATP pyrophosphatase	hisI	43933000	0	43933000	0	0.026425137	#NAME?
A0A376U9H4	Protein YdgH	ydgH	13986000	1115500	12871000	0.002929929	0.007741742	-1.401792435
A0A376TI47	Glutaredoxin-2	grxB;Q609_ECAC01584G0003	15426000	2173300	13252000	0.005708306	0.007970908	-0.481681574
A0A376TIF8	NA	NA	3036400	3036400	0	0.007975291	0	Inf
A0A376TJ72	Bifunctional protein FolD;Methylenetetrahydrofolate dehydrogenase;Methenyltetrahydrofolate cyclohydrolase	folD	17307000	0	17307000	0	0.010409939	#NAME?
A0A376TJY1	Uncharacterized lipoprotein YajG	yajG	158390000	10722000	147670000	0.02816199	0.088821615	-1.657161525
A0A376TW77	NA	NA	12560000	0	12560000	0	0.007554679	#NAME?
A0A377AWB2	Molybdopterin molybdenumtransferase	moeA	18496000	3727900	14768000	0.009791558	0.008882763	0.140529901
A0A376UWS2	Pyruvate formate-lyase 1-activating enzyme	pflA	639630	0	639630	0	3.85E-04	#NAME?
A0A376VAS7	NA	NA	23198000	0	23198000	0	0.0139533	#NAME?
A0A376VBV7	Uncharacterized protein YibL	yibL	179820000	14078000	165740000	0.03697673	0.099690489	-1.430838238
A0A376VE31	1,4-alpha-glucan branching enzyme GlgB;1,4-alpha-glucan branching enzyme	glgB;Q609_ECAC02401G0001	2393700	0	2393700	0	0.00143978	#NAME?
A0A376VFU3	tRNA-modifying protein YgfZ	ygfZ	16056000	519440	15536000	0.001364341	0.009344705	-2.775944888
AAG55382.1	Anaerobic dimethyl sulfoxide reductase chain B	dmsB	11319000	4656800	6662000	0.012231371	0.004007108	1.609952862
A0A376VP68	ATP-dependent RNA helicase RhlE	rhlE	20890000	0	20890000	0	0.012565068	#NAME?
A0A376VPI6	6-phosphogluconolactonase	pgl	48131000	9638800	38492000	0.025316899	0.023152445	0.128936111
A0A376VVL2	Xylose isomerase	xylA	6564700	0	6564700	0	0.003948583	#NAME?
A0A376VXP8	Oligoribonuclease	orn	36834000	1458500	35376000	0.00383084	0.021278211	-2.473644345
A0A376VZ87	NA	NA	235580000	11051000	224530000	0.029026129	0.135051922	-2.218090097
P0AC41	Succinate dehydrogenase flavoprotein subunit	sdhA	18134000	4495500	13638000	0.011807706	0.008203082	0.525490693
A0A376W2B1	Probable L,D-transpeptidase YbiS	ybiS	30532000	951570	29581000	0.002499357	0.017792593	-2.831647932
AAG55230.1	Putrescine-binding periplasmic protein	potF	25151000	1437400	23713000	0.003775419	0.014263066	-1.917575404
A0A376W8P8	Putative peroxiredoxin bcp	bcp	4848000	0	4848000	0	0.00291601	#NAME?
I2WK65	NA	EC90111_2392;EC90111_5518;A1UM_05231;EC970246_2370;espC	217470000	57702000	159760000	0.151557839	0.096093596	0.657356285
A0A376WX70	Acetate kinase	ackA	524420000	100630000	423790000	0.264310861	0.254904262	0.052280216
AAG58230.1	Protein YqjC	yqjC	39977000	0	39977000	0	0.024045654	#NAME?
A0A376Y1E3	NA	NA	3378400	3378400	0	0.008873575	0	Inf
A0A376ZLL7	Uncharacterized protein YggL	yggL	60963000	30973000	29991000	0.081352482	0.018039203	2.173050793
F3WHZ2	Universal stress protein F	uspF	211950000	109950000	102000000	0.288790412	0.061351695	2.234847745
A0A376ZWZ2	Probable phosphatase YcdX	ycdX	166370000	13428000	152940000	0.035269465	0.091991453	-1.383080138
EEC30042.1	Paraquat-inducible protein B	pqiB	1872500	0	1872500	0	0.001126285	#NAME?
A0A377A1A6	Superoxide dismutase [Fe]	sodB	2162700000	72700000	2090000000	0.190951005	1.257108254	-2.718834474
A0A377DRA2	D-malate dehydrogenase [decarboxylating]	dmlA	3546000	3546000	0	0.009313786	0	Inf
A0A377B9R9	Uncharacterized lipoprotein YedD	yedD	36209000	6609800	29599000	0.017361045	0.01780342	-0.036300618
A0A377C3N1	3-deoxy-D-manno-octulosonate 8-phosphate phosphatase KdsC	kdsC	32710000	2374700	30336000	0.006237295	0.018246716	-1.548644404
A0A377C769	UPF0070 protein YfgM	yfgM	9710300	2366600	7343700	0.00621602	0.004417142	0.492878054
A0A377CAM2	UPF0381 protein YfcZ	yfcZ	252060000	75483000	176570000	0.198260725	0.106204595	0.900552717
A0A377CBW0	Branched-chain-amino-acid aminotransferase	ilvE	7090200	471470	6618700	0.001238345	0.003981063	-1.684740708
A0A377CDP4	NA	NA	8929500	8929500	0	0.023453879	0	Inf
A0A377D1G7	Thiol peroxidase	tpx	994990000	169530000	825460000	0.445280933	0.496503627	-0.157088418
A0A377D5D3	Probable protease SohB	sohB	12674000	0	12674000	0	0.007623249	#NAME?
A0A377D9W8	50S ribosomal protein L18	rplR	430120000	175270000	254860000	0.460357395	0.153295029	1.586443411
A0A377DII5	Outer membrane lipoprotein RcsF	rcsF	27278000	6664300	20614000	0.017504192	0.012399057	0.497470068
A0A377DLY6	50S ribosomal protein L22	rplV	635720000	149850000	485870000	0.393590207	0.292244587	0.429518021
A0A377DME0	ADP-ribose pyrophosphatase	nudF;AB08_2146	14565000	3078400	11487000	0.008085606	0.006909284	0.226819837
A0A377DNT2	Uncharacterized protein YpfJ	ypfJ	2545200	0	2545200	0	0.001530905	#NAME?
A0A377DNX7	Probable deferrochelatase/peroxidase YfeX	yfeX	8625000	6153900	2471100	0.016163595	0.001486335	3.442916899
A0A377DQ63	Nickel/cobalt homeostasis protein RcnB	rcnB	9783600	0	9783600	0	0.00588471	#NAME?
A0A377DYE8	Aspartate carbamoyltransferase regulatory chain	pyrI	20950000	2953400	17996000	0.007757286	0.010824364	-0.480658309
A0A377DZ40	Maltose transport system permease protein MalF	malF	27153000	595820	26557000	0.001564958	0.015973696	-3.351502527
A0A377E6N8	Peptidoglycan-associated lipoprotein	pal	2285800000	388950000	1896800000	1.021601008	1.140900927	-0.159341662
A0A377E9S6	Single-stranded DNA-binding protein	ssb	76773000	12539000	64234000	0.032934452	0.038635929	-0.23034555
A0A377F6A1	3-hydroxydecanoyl-[acyl-carrier-protein] dehydratase	fabA	202160000	9224400	192940000	0.024228452	0.116050941	-2.259984094
A0A377F6V5	ABC transporter arginine-binding protein 1	artJ	5709200	0	5709200	0	0.003434011	#NAME?
A0A377F9W5	UPF0092 membrane protein YajC	yajC	138800000	36851000	101950000	0.09679141	0.06132162	0.658483193
A0A377JXI7	Uncharacterized protein YicH	yicH	474880	0	474880	0	2.86E-04	#NAME?
A0A377K133	50S ribosomal protein L2	rplB	161720000	37781000	123940000	0.099234112	0.074548324	0.412660213
A0A377K2C6	NA	NA	32815000	0	32815000	0	0.019737803	#NAME?
A0A377K6E5	NA	NA	6936500	1440400	5496100	0.003783299	0.003305834	0.194630544
A0A377K9A2	Cytidylate kinase	cmk	12318000	5773200	6545000	0.015163664	0.003936734	1.945547307
A0A377KBD2	Xanthine phosphoribosyltransferase	gpt	205490000	24355000	181140000	0.0639699	0.108953392	-0.768245981
A0A377L9I2	Glutathionyl-hydroquinone reductase YqjG	yqjG	6213000	0	6213000	0	0.00373704	#NAME?
AAG58935.1	ATP synthase subunit beta	atpD	609960000	87914000	522040000	0.230911508	0.314000379	-0.443426227
AAG58444.1	NA	NA	338140000	103100000	235040000	0.270798468	0.141373552	0.937707325
A0A398R2D2	NA	NA	6997200	1139500	5857700	0.002992967	0.003523332	-0.23536409
A0A3K3RC58	Signal recognition particle receptor FtsY	ftsY	9895500	0	9895500	0	0.005952017	#NAME?
A0A3L0VWE5	NA	NA	27963000	2399200	25564000	0.006301646	0.015376419	-1.286918967
A0A3L0VZK2	NA	NA	3963100	2632500	1330600	0.006914423	8.00E-04	3.110925886
A0A3L4KP74	NA	NA	1040700	0	1040700	0	6.26E-04	#NAME?
A0A3P6KEZ3	NA	NA	149220000	60188000	89028000	0.15808747	0.053549203	1.561786025
A0A3Q0MSX9	Thiol:disulfide interchange protein DsbA	Q609_ECAC02769G0001;dsbA	197480000	8277300	189200000	0.021740836	0.113801379	-2.388038738
A0A3S4KP05	NA	NA	8022000	3151900	4870100	0.008278658	0.002929303	1.498839661
A0A3S4LXP1	D-methionine-binding lipoprotein MetQ	metQ	200470000	36539000	163930000	0.095971922	0.098601797	-0.03900155
A0A3S4MXP9	Cell division protein ZapB	zapB	510550000	18858000	491690000	0.049531693	0.295745243	-2.577931137
A0A3S4P5V8	NA	NA	5286000	5286000	0	0.013884003	0	Inf
EZB75350.1	tRNA modification GTPase MnmE	mnmE	2534000	0	2534000	0	0.001524169	#NAME?
A0A447XY57	Enoyl-[acyl-carrier-protein] reductase [NADH] FabI	fabI	670630000	51278000	619350000	0.134684809	0.372531099	-1.467773727
AAG54545.1	Inhibitor of vertebrate lysozyme	ivy	68591000	3574000	65017000	0.00938733	0.039106893	-2.058636156
AAC70085.1	NA	ECO111_p3-26;Q458_01040	15035000	994160	14040000	0.002611222	0.00844488	-1.693351774
B1EMQ8	Molybdopterin adenylyltransferase	mog	24985000	6979000	18006000	0.018330771	0.010830379	0.759183806
P0A6Y8	Chaperone protein DnaK	dnaK	1924400000	342940000	1581400000	0.900752924	0.951191863	-0.078604943
AAG54325.1	30S ribosomal protein S20	rpsT	379050000	83809000	295240000	0.220129474	0.177583082	0.309858182
P00956	Isoleucine--tRNA ligase	ileS	32616000	3547900	29068000	0.009318777	0.01748403	-0.907825266
ENO08506.1	4-hydroxy-tetrahydrodipicolinate reductase	dapB	48526000	6306000	42220000	0.016563095	0.02539479	-0.61656021
AAG54334.1	Carbamoyl-phosphate synthase small chain	carA	4674100	0	4674100	0	0.002811411	#NAME?
S0WRD1	Chaperone SurA;Peptidylprolyl isomerase	surA	25004000	0	25004000	0	0.015039586	#NAME?
AAG54392.1	UDP-N-acetylmuramoylalanine--D-glutamate ligase	murD	3665800	406880	3258900	0.001068695	0.001960187	-0.875140518
AAG54399.1	Cell division protein FtsZ	ftsZ	555300	0	555300	0	3.34E-04	#NAME?
P10408	Protein translocase subunit SecA	secA	2327800	229650	2098200	6.03E-04	0.00126204	-1.06507422
P0AFG8	Pyruvate dehydrogenase E1 component	aceE	1000400000	194890000	805490000	0.511890527	0.484491927	0.079362682
EZC70632.1	Dihydrolipoyllysine-residue acetyltransferase component of pyruvate dehydrogenase complex	aceF	911550000	154460000	757090000	0.405698655	0.455379946	-0.166662243
AAG54430.1	Carbonic anhydrase 2	can	258010000	27807000	230200000	0.073036789	0.138462354	-0.922798529
AAG54437.1	Pantothenate synthetase	panC	6532400	0	6532400	0	0.003929155	#NAME?
AAG54454.1	Ferrichrome-iron receptor	fhuA	60572000	15761000	44811000	0.041397232	0.026953243	0.619075445
AAG54458.1	Glutamate-1-semialdehyde 2,1-aminomutase	hemL	82818000	18314000	64503000	0.048102843	0.038797729	0.31014996
P0C0V0	Periplasmic serine endoprotease DegP	degP	76907000	8072100	68835000	0.021201865	0.041403372	-0.965557062
AAG54467.1	UPF0325 protein YaeH	yaeH;Q609_ECAC02397G0002	16139000	9508400	6630700	0.024974395	0.003988281	2.646610706
AAG54468.1	2,3,4,5-tetrahydropyridine-2,6-dicarboxylate N-succinyltransferase	dapD	552500000	63121000	489380000	0.165791174	0.294355807	-0.828193882
AAG54470.1	Methionine aminopeptidase	map	26644000	4919400	21724000	0.012921106	0.013066708	-0.016166203
F3WDX7	30S ribosomal protein S2	rpsB	345340000	156810000	188540000	0.411871074	0.113404397	1.860716225
AAG54472.1	Elongation factor Ts	tsf	4150300000	463620000	3686700000	1.217726339	2.217502871	-0.864746022
AAG54474.1	Ribosome-recycling factor	frr	348060000	43086000	304980000	0.113168019	0.183441567	-0.69685427
P0A940	Outer membrane protein assembly factor BamA	bamA	137460000	24805000	112660000	0.065151852	0.067763548	-0.056703221
AAG54480.1	Chaperone protein Skp	skp	1447500000	287770000	1159700000	0.755845538	0.697544709	0.115805751
AAG54483.1	Acyl-[acyl-carrier-protein]--UDP-N-acetylglucosamine O-acyltransferase	lpxA	37873000	18116000	19756000	0.047582784	0.011882981	2.001542864
AAG54487.1	Acetyl-coenzyme A carboxylase carboxyl transferase subunit alpha	accA	11211000	7642500	3568500	0.020073495	0.002146407	3.225296168
AAG54491.1	Protein rof	rof	37321000	0	37321000	0	0.022448104	#NAME?
AAG54496.1	Proline--tRNA ligase	proS	30387000	7412800	22974000	0.019470173	0.013818567	0.49465772
AAG54547.1	Phosphoheptose isomerase	gmhA	367590000	28774000	338820000	0.075576674	0.203795894	-1.431112048
AAG54562.1	Cytosol non-specific dipeptidase	pepD;Q609_ECAC02861G0001	226370000	59852000	166520000	0.157204945	0.100159649	0.650345192
AAG54568.1	Gamma-glutamyl phosphate reductase	proA	4382400	0	4382400	0	0.002635958	#NAME?
AAG54629.1	NA	Z0372;ERFG_03155	191200000	6933700	184270000	0.018211788	0.110836047	-2.605482692
AAG54674.1	Aldehyde reductase YahK	yahK	6042900	2805500	3237400	0.007368818	0.001947255	1.919991576
AAG54686.1	Cytosine deaminase	codA	13821000	0	13821000	0	0.008313155	#NAME?
AAG54711.1	NA	afuA	12737000	0	12737000	0	0.007661143	#NAME?
AAG54732.1	Pyrroline-5-carboxylate reductase	proC	3431700	0	3431700	0	0.002064124	#NAME?
AAG54755.1	Protein translocase subunit SecD	secD	39477000	4784400	34692000	0.01256652	0.020866794	-0.731623805
AAG54764.1	6,7-dimethyl-8-ribityllumazine synthase	ribE	1287300000	229280000	1058000000	0.602217969	0.636373461	-0.079587914
AAG54772.1	Exodeoxyribonuclease 7 small subunit	xseB	43774000	4218800	39555000	0.011080937	0.023791826	-1.102386178
P59561	UPF0234 protein YajQ	yajQ	268670000	35716000	232960000	0.093810263	0.140122459	-0.578870547
AAG54782.1	Cytochrome bo(3) ubiquinol oxidase subunit 2	cyoA	8771100	2478300	6292800	0.006509407	0.003785039	0.782218039
P0A850	Trigger factor	tig	945660000	79495000	866170000	0.208798489	0.520990171	-1.319144885
AAG54787.1	ATP-dependent Clp protease proteolytic subunit	clpP	251730000	25238000	226490000	0.066289153	0.136230837	-1.039208567
P0A9M0	Lon protease	lon	33445000	2826700	30618000	0.007424501	0.018416335	-1.310620072
P0ADY1	Peptidyl-prolyl cis-trans isomerase D;Peptidylprolyl isomerase	ppiD	66735000	13702000	53033000	0.035989143	0.031898671	0.174065422
AAG54803.1	Uncharacterized lipoprotein YbaY	ybaY	147050000	58066000	88984000	0.152513907	0.053522737	1.510716996
P31224	Multidrug efflux pump subunit AcrB	acrB;EC90111_5051;EC90111_5052	11178000	1326400	9851600	0.003483871	0.005925611	-0.766272847
AAG54818.1	Adenine phosphoribosyltransferase	apt	73264000	1744800	71519000	0.004582824	0.043017763	-3.230623691
AAG54820.1	Nucleoid-associated protein YbaB	ybaB	22024000	12617000	9407600	0.033139324	0.005658551	2.550039584
P0A6Z3	Chaperone protein HtpG	htpG	564520000	57568000	506950000	0.15120588	0.304923938	-1.011935172
AAG54829.1	Protein UshA;UDP-sugar hydrolase;5-nucleotidase	ushA;HMPREF1604_05343	16469000	2478800	13991000	0.00651072	0.008415407	-0.37021601
Q8XD27	Cys-tRNA(Pro)/Cys-tRNA(Cys) deacylase YbaK	ybaK;HMPREF9346_00063	8634000	0	8634000	0	0.005193241	#NAME?
Q83SE1	Glutaminase 1	glsA1	29464000	8914000	20550000	0.023413167	0.012360562	0.921575766
AAG54883.1	Cysteine--tRNA ligase	cysS	16246000	3382000	12864000	0.00888303	0.007737531	0.199178547
AAG54911.1	Oxygen-insensitive NAD(P)H nitroreductase	nfsB	79489000	5191400	74298000	0.01363553	0.044689296	-1.712558525
AAG54940.1	Alkyl hydroperoxide reductase subunit C	ahpC	2316100000	374400000	1941700000	0.983384542	1.167907702	-0.248098683
P35340	Alkyl hydroperoxide reductase subunit F	ahpF	163560000	2696900	160860000	0.007083573	0.096755231	-3.771790493
AAG54942.1	Universal stress protein G	uspG	205640000	25422000	180220000	0.066772441	0.108400024	-0.699040391
AAG54967.1	Rare lipoprotein A	rlpA	20981000	3138100	17843000	0.008242412	0.010732336	-0.380825675
AAG54975.1	LPS-assembly lipoprotein LptE	lptE	39678000	0	39678000	0	0.023865809	#NAME?
AAG54976.1	Leucine--tRNA ligase	leuS	16297000	5594900	10702000	0.014695348	0.006437116	1.19087311
AAG54985.1	Pyrimidine-specific ribonucleoside hydrolase RihA	rihA;Q609_ECAC02904G0001	36555000	0	36555000	0	0.021987365	#NAME?
AAG54989.1	Glutamate/aspartate periplasmic-binding protein	gltI	55876000	7173600	48702000	0.0188419	0.02929363	-0.636642518
AAG54993.1	PhoH-like protein	ybeZ	7201500	3218100	3983300	0.008452537	0.002395904	1.818814311
D8EFV8	N-acetylglucosamine-6-phosphate deacetylase	nagA	8786600	6581000	2205700	0.0172854	0.0013267	3.703639534
EZA70706.1	Glucosamine-6-phosphate deaminase	nagB	64381000	6651300	57730000	0.017470047	0.034723856	-0.991043683
AAG55001.1	PTS system N-acetylglucosamine-specific EIICBA component;N-acetylglucosamine permease IIC component;N-acetylglucosamine-specific phosphotransferase enzyme IIB component;N-acetylglucosamine-specific phosphotransferase enzyme IIA component	nagE	600570	0	600570	0	3.61E-04	#NAME?
AAG55002.1	Glutamine--tRNA ligase	glnS	9429300	2385000	7044400	0.006264349	0.004237116	0.564081728
AAG55006.1	Ferric uptake regulation protein	fur	45881000	9924200	35957000	0.026066519	0.021627675	0.269319351
AAG55007.1	Flavodoxin-1	fldA	279850000	21621000	258230000	0.056788881	0.15532204	-1.451582166
AAG55010.1	Negative modulator of initiation of replication	seqA	33406000	6668800	26738000	0.017516012	0.016082565	0.123176825
B7LKS4	Phosphoglucomutase	pgm	6936800	2052100	4884700	0.005389966	0.002938085	0.87540037
AAG55048.1	Succinate dehydrogenase iron-sulfur subunit	sdhB	57712000	4550500	53161000	0.011952167	0.031975661	-1.41970197
P0AFG3	2-oxoglutarate dehydrogenase E1 component	sucA	52378000	1192200	51186000	0.003131386	0.030787724	-3.297481792
P0AFG6	Dihydrolipoyllysine-residue succinyltransferase component of 2-oxoglutarate dehydrogenase complex	sucB	300900000	25184000	275710000	0.066147319	0.165836037	-1.32600295
P0A836	Succinyl-CoA ligase [ADP-forming] subunit beta	sucC	76384000	18516000	57867000	0.048633409	0.03480626	0.482600909
AAG55053.1	Succinyl-CoA ligase [ADP-forming] subunit alpha	sucD	66963000	17089000	49875000	0.044885306	0.029999174	0.581320429
AAG55069.1	Cytochrome bd-I ubiquinol oxidase subunit 1	cydA	263530000	39101000	224430000	0.102701172	0.134991773	-0.394418833
AAG55076.1	Protein TolB	tolB	76141000	14979000	61163000	0.039343261	0.036788762	0.096851434
KIQ48029.1	Uncharacterized protein YbgF	ybgF;ygbF	59199000	3786400	55413000	0.009945212	0.03333021	-1.744756449
P62707	2,3-bisphosphoglycerate-dependent phosphoglycerate mutase	gpmA	588150000	77323000	510830000	0.203093598	0.307257708	-0.597304443
ENO09153.1	Aldose 1-epimerase	galM	32941000	2469300	30472000	0.006485768	0.018328518	-1.498740871
EZA71980.1	Molybdate-binding periplasmic protein	modA	36595000	6184600	30411000	0.016244231	0.018291827	-0.171271769
AAG55101.1	Putative acyl-CoA thioester hydrolase YbhC	ybhC	53225000	10731000	42494000	0.028185629	0.025559597	0.141094665
AAG55153.1	Molybdenum cofactor biosynthesis protein B	moaB	135390000	14830000	120560000	0.038951904	0.072515297	-0.896591526
ENO09123.1	Molybdopterin synthase sulfur carrier subunit	moaD	71864000	3741300	68123000	0.009826754	0.040975113	-2.059961117
AAG55183.1	Glutamine-binding periplasmic protein	glnH	313240000	80574000	232670000	0.211632548	0.139948028	0.596670372
P0ABT2	DNA protection during starvation protein	dps	2022700000	367280000	1655400000	0.964683425	0.995701916	-0.045658327
AAG55186.1	Outer membrane protein X	ompX	925470000	211410000	714060000	0.555281319	0.429497952	0.370567609
EZA73021.1	Fructose-6-phosphate aldolase 1	fsaA	19473000	1854300	17619000	0.004870433	0.010597603	-1.121616174
AAG55242.1	Putative ABC transporter arginine-binding protein 2	artI	88417000	5111800	83305000	0.013426456	0.050106891	-1.899930499
AAG55253.1	Pyruvate dehydrogenase [ubiquinone];Alpha-peptide	poxB	14666000	265400	14400000	6.97E-04	0.008661416	-3.635187337
P0ABH9	ATP-dependent Clp protease ATP-binding subunit ClpA	clpA	1245800	0	1245800	0	7.49E-04	#NAME?
Q7DBX3	NA	NA	27063000	0	27063000	0	0.016278048	#NAME?
Q9LAN9	NA	tlrB	121780000	2564900	119220000	0.006736867	0.071709304	-3.412010595
AAG55371.1	Translation initiation factor IF-1	infA	418220000	88058000	330160000	0.231289733	0.198587015	0.219929933
AAG55375.1	Thioredoxin reductase	trxB	199220000	28797000	170420000	0.075637085	0.102505449	-0.438534934
AAG55378.1	Outer-membrane lipoprotein carrier protein	lolA	15416000	0	15416000	0	0.009272527	#NAME?
P0A8L1	Serine--tRNA ligase	serS	121900000	38518000	83386000	0.101169887	0.050155612	1.012296904
AAG55384.1	Uncharacterized protein YcaC	ycaC	198540000	48950000	149590000	0.128570174	0.089976471	0.514936323
AAG55388.1	Formate acetyltransferase 1	pflB	536750000	117300000	419450000	0.308095638	0.252293807	0.288273461
AAG55392.1	Phosphoserine aminotransferase	serC	122190000	15279000	106910000	0.04013123	0.064304997	-0.680205483
P0AG67	30S ribosomal protein S1	rpsA	960740000	152330000	808400000	0.400104079	0.486242255	-0.281299933
AAG55397.1	Integration host factor subunit beta	ihfB	150690000	25408000	125280000	0.066735669	0.075354317	-0.175232102
AAG55402.1	UPF0434 protein YcaR	ycaR	26354000	0	26354000	0	0.015851594	#NAME?
W1WG90	3-deoxy-manno-octulosonate cytidylyltransferase	Q609_ECAC02310G0002;kdsB	8844400	1008900	7835500	0.002649938	0.004712953	-0.830672861
AAG55413.1	Aspartate aminotransferase	aspC	226710000	22735000	203980000	0.059714871	0.12269136	-1.038871502
AAG55414.1	Outer membrane protein F	ompF	184150000	90761000	93392000	0.238389328	0.056174093	2.085342825
AAG55415.1	Asparagine--tRNA ligase	asnS	88339000	13001000	75338000	0.034147923	0.045314843	-0.408185846
AAG55417.1	NA	NA	34752000	6825700	27926000	0.017928119	0.016797132	0.094009263
AAG55449.1	Methylglyoxal synthase	mgsA	58512000	0	58512000	0	0.035194219	#NAME?
AAG55532.1	Uncharacterized lipoprotein GfcD	gfcD	6505700	5821000	684760	0.015289213	4.12E-04	5.214165976
ENO09412.1	Curved DNA-binding protein	cbpA	9731100	901510	8829600	0.002367871	0.005310891	-1.165363389
P19926	Glucose-1-phosphatase	agp	83311000	17280000	66030000	0.045386979	0.0397162	0.192550865
AAG55551.1	Uncharacterized protein YccJ	yccJ	153000000	14666000	138330000	0.038521148	0.083203725	-1.110997428
Q8X548	NA	Z2099	35536000	5230200	30306000	0.013737441	0.018228671	-0.408096134
AAG55636.1	Iron uptake system component EfeO	efeO	6106000	0	6106000	0	0.003672681	#NAME?
ENO09459.1	N-methyl-L-tryptophan oxidase	solA	3859100	294400	3564700	7.73E-04	0.002144121	-1.471361797
Q83LI7	UPF0502 protein YceH	yceH	2582000	682720	1899300	0.001793206	0.001142405	0.650467413
AAG55830.1	Ribonuclease E	rne	19973000	1628900	18344000	0.004278406	0.011033681	-1.366769024
AAG55837.1	3-oxoacyl-[acyl-carrier-protein] synthase 3	fabH	6570300	0	6570300	0	0.003951951	#NAME?
AAG55838.1	Malonyl CoA-acyl carrier protein transacylase	fabD	14089000	4668300	9420900	0.012261576	0.005666551	1.113601679
AAG55839.1	3-oxoacyl-[acyl-carrier-protein] reductase FabG	fabG	59051000	0	59051000	0	0.035518421	#NAME?
AAG55841.1	3-oxoacyl-[acyl-carrier-protein] synthase 2	fabF	16999000	7069900	9929400	0.018569526	0.005972407	1.636552559
AAG55847.1	PTS system glucose-specific EIICB component;Glucose permease IIC component;Glucose-specific phosphotransferase enzyme IIB component	ptsG	3719500	1481000	2238500	0.003889937	0.001346429	1.530608616
AAG55867.1	Spermidine/putrescine-binding periplasmic protein	potD	22211000	719300	21492000	0.001889286	0.012927163	-2.774493035
AAG55962.1	Isocitrate dehydrogenase [NADP]	icd	689470000	91924000	597550000	0.241444019	0.359418678	-0.57397666
AAG56011.1	NA	NA	12553000	0	12553000	0	0.007550469	#NAME?
AAG56020.1	Protease 7	ompT	79757000	27655000	52102000	0.072637552	0.031338686	1.212770882
AAG56041.1	Alanine racemase, catabolic	dadX	4376300	0	4376300	0	0.002632288	#NAME?
AAG56065.1	Ribose-phosphate pyrophosphokinase	prs	172610000	62485000	110120000	0.164120681	0.066235771	1.309074585
I6DL73	Outer-membrane lipoprotein LolB	lolB	12357000	0	12357000	0	0.007432577	#NAME?
AAG56073.1	2-dehydro-3-deoxyphosphooctonate aldolase	kdsA	2697000	2697000	0	0.007083836	0	Inf
B7UQB0	Nitrate/nitrite response regulator protein NarL	narL	27014000	0	27014000	0	0.016248575	#NAME?
P09152	Respiratory nitrate reductase 1 alpha chain	narG	18255000	1859700	16395000	0.004884616	0.009861383	-1.013544793
P11349	Respiratory nitrate reductase 1 beta chain;Respiratory nitrate reductase 2 beta chain	narH;narY	30023000	2217300	27805000	0.005823874	0.016724352	-1.521899159
AAG56094.1	DNA-binding protein H-NS	hns	4645100000	235870000	4409300000	0.619527008	2.652137524	-2.097916504
P0A9Q7	Aldehyde-alcohol dehydrogenase;Alcohol dehydrogenase;Acetaldehyde dehydrogenase [acetylating];Pyruvate-formate-lyase deactivase	adhE	941720000	228910000	712810000	0.601246142	0.428746093	0.487832206
AAG56111.1	Outer membrane protein W	ompW	280490000	68208000	212280000	0.179152492	0.127683703	0.488613705
P24171	Peptidyl-dipeptidase dcp	dcp	9850100	207490	9642600	5.45E-04	0.005799901	-3.411739197
AAG56270.1	Uncharacterized sulfatase YdeN	ydeN	1128600	0	1128600	0	6.79E-04	#NAME?
P69910	Glutamate decarboxylase beta;Glutamate decarboxylase	gadB;AB08_4342	1761700000	307760000	1454000000	0.808350498	0.874562393	-0.113580336
W1EX69	Probable glutamate/gamma-aminobutyrate antiporter	gadC	93571000	20269000	73302000	0.053237771	0.044090215	0.271991645
AYV41241.1	Peroxiredoxin OsmC	osmC	25867000	25867000	0	0.067941261	0	Inf
AAG56323.1	Uncharacterized protein YncE	yncE	57128000	7170000	49958000	0.018832444	0.030049098	-0.674101404
AAG56343.1	Uncharacterized lipoprotein YdcL	ydcL	3667800	412720	3255100	0.001084034	0.001957901	-0.852897315
B7LR81	Glucans biosynthesis protein D	mdoD	6217900	0	6217900	0	0.003739987	#NAME?
AAG56359.1	NA	NA	7058700	3017400	4041400	0.007925386	0.00243085	1.705020103
P25553	Lactaldehyde dehydrogenase	aldA	37132000	3583000	33549000	0.009410969	0.020179294	-1.100460522
AAG56367.1	FMN-dependent NADH-azoreductase	azoR	186720000	0	186720000	0	0.112309691	#NAME?
ENO09670.1	Heat shock protein HslJ	hslJ	14274000	0	14274000	0	0.008585628	#NAME?
AAG56467.1	Universal stress protein E	uspE;ECPG_02531	22610000	0	22610000	0	0.013599626	#NAME?
AAG56472.1	Uncharacterized protein YcjY	ycjY	2369900	0	2369900	0	0.001425465	#NAME?
AAG56500.1	Phage shock protein A	pspA	307800000	14244000	293550000	0.037412739	0.176566568	-2.238610717
AAG56537.1	Aconitate hydratase A	acnA	18213000	5869700	12343000	0.015417127	0.007424157	1.05423488
Q3Z120	Protein YciN	yciN	133090000	11820000	121270000	0.031045954	0.072942353	-1.232351464
AAG56559.1	Protein YciE	yciE	45008000	4474600	40534000	0.011752811	0.024380682	-1.052732632
P0AAJ1	Probable anaerobic dimethyl sulfoxide reductase chain YnfG	ynfG	1133600	0	1133600	0	6.82E-04	#NAME?
AAG56599.1	Fumarate hydratase class I, aerobic	fumA	1798200	0	1798200	0	0.001081594	#NAME?
AAG56600.1	Mannose-6-phosphate isomerase	manA	16975000	0	16975000	0	0.010210245	#NAME?
AAG56601.1	Protein YdgA	ydgA;Q609_ECAC00657G0001	23812000	1101500	22711000	0.002893157	0.013660376	-2.239280538
AAG56608.1	7-alpha-hydroxysteroid dehydrogenase	hdhA	15196000	6674200	8522100	0.017530195	0.005125934	1.773955232
W0AVF8	OriC-binding nucleoid-associated protein	cnu	70189000	3946100	66243000	0.010364673	0.039844317	-1.942699296
AAG56624.1	Glutathione S-transferase GstA	gstA	26883000	0	26883000	0	0.01616978	#NAME?
AAG56626.1	Tyrosine--tRNA ligase	tyrS	2823300	467580	2355700	0.001228128	0.001416923	-0.206301402
AAG56639.1	N-ethylmaleimide reductase	nemA	2237000	0	2237000	0	0.001345527	#NAME?
AAG56640.1	Lactoylglutathione lyase	gloA	36947000	5286100	31661000	0.013884266	0.019043686	-0.455861907
EFX11249.1	Putative monooxygenase YdhR	ydhR	228550000	16946000	211600000	0.044509707	0.127274692	-1.515753655
P0AD61	Pyruvate kinase I	pykF	744210000	161470000	582740000	0.424110849	0.350510653	0.274983098
P69776	Major outer membrane lipoprotein Lpp	lpp	17637000000	5693900000	11943000000	14.95537725	7.183561665	1.057893077
AAG56699.1	Integration host factor subunit alpha	ihfA	554780000	52435000	502340000	0.137723741	0.302151082	-1.133492837
AAG56700.1	Phenylalanine--tRNA ligase beta subunit;Phenylalanine--tRNA ligase	pheT	238960000	38827000	200140000	0.101981495	0.120381649	-0.239308094
AAG56701.1	Phenylalanine--tRNA ligase alpha subunit	pheS	256640000	31386000	225250000	0.082437252	0.135484992	-0.716764732
AAG56703.1	50S ribosomal protein L20	rplT	373880000	28575000	345300000	0.075053988	0.207693531	-1.468455637
P0A8M3	Threonine--tRNA ligase	thrS	29954000	12545000	17409000	0.032950211	0.010471291	1.65384843
PXF68648.1	Uncharacterized protein YniA	yniA	12627000	0	12627000	0	0.007594979	#NAME?
AAG56729.1	Spheroplast protein Y	spy	121530000	10910000	110620000	0.028655784	0.066536514	-1.215319947
AAG56732.1	N-succinylglutamate 5-semialdehyde dehydrogenase	astD	6136300	0	6136300	0	0.003690906	#NAME?
EZA75034.1	Thiosulfate sulfurtransferase YnjE;Sulfurtransferase	ynjE	25101000	0	25101000	0	0.01509793	#NAME?
P00370	NADP-specific glutamate dehydrogenase	gdhA	27859000	913360	26945000	0.002398996	0.016207073	-2.756120874
AAG56751.1	Putative NAD(P)H nitroreductase YdjA	ydjA	21517000	0	21517000	0	0.0129422	#NAME?
P0A9B2	Glyceraldehyde-3-phosphate dehydrogenase A	gapA	3871800000	831950000	3039800000	2.185167654	1.8284008	0.257161618
ENO09739.1	Putative glucose-6-phosphate 1-epimerase	yeaD	15284000	4431500	10852000	0.011639606	0.006527339	0.834475359
AAG56771.1	MltA-interacting protein	mipA;EC12741_2063	389810000	125210000	264600000	0.328871737	0.159153514	1.047106021
P0AEB7	RutC family protein YoaB	yoaB	32397000	0	32397000	0	0.019486381	#NAME?
AAG56806.1	PTS system mannose-specific EIIAB component;Mannose-specific phosphotransferase enzyme IIA component;Mannose-specific phosphotransferase enzyme IIB component	manX	202800000	25879000	176920000	0.067972779	0.106415116	-0.646674078
AYV41625.1	Mannose permease IID component	manZ	37045000	1778900	35266000	0.00467239	0.021212048	-2.182651338
AAG56817.1	Transcriptional regulator KdgR	kdgR	27856000	320060	27536000	8.41E-04	0.016562552	-4.300263514
P23865	Tail-specific protease	prc	6073000	551200	5521800	0.001447761	0.003321292	-1.197921548
AAG56840.1	KHG/KDPG aldolase;4-hydroxy-2-oxoglutarate aldolase;2-dehydro-3-deoxy-phosphogluconate aldolase	eda	280460000	56062000	224400000	0.147250278	0.134973728	0.125591736
P0AC53	Glucose-6-phosphate 1-dehydrogenase;Extracellular death factor	zwf	92380000	4762500	87617000	0.012508998	0.052700504	-2.074850527
AAG56856.1	Aspartate--tRNA ligase	aspS	65398000	28221000	37177000	0.074124186	0.02236149	1.728928047
AAG56860.1	tRNA (cmo5U34)-methyltransferase	cmoA	1220200	0	1220200	0	7.34E-04	#NAME?
AAG56872.1	Chemotaxis protein CheY	cheY	46003000	9833200	36170000	0.025827502	0.021755792	0.247508587
F5NVV4	Universal stress protein C	uspC	7891500	0	7891500	0	0.004746636	#NAME?
AAG56894.1	Bacterial non-heme ferritin	ftnA	230360000	86996000	143360000	0.228500325	0.086229205	1.405947725
AAG56938.1	NA	fliC	1879700000	657850000	1221900000	1.727883335	0.734957213	1.233273643
B7LTD6	Flagellar motor switch protein FliN	fliN	98131000	10443000	87688000	0.027429179	0.05274321	-0.943273912
AAG56980.1	Molecular chaperone Hsp31 and glyoxalase 3	hchA	92400000	14763000	77637000	0.038775924	0.046697662	-0.268189156
EYX07613.1	AMP nucleosidase	amn	5257500	0	5257500	0	0.003162319	#NAME?
AAG57079.1	Histidinol dehydrogenase	hisD	15998000	2336000	13662000	0.006135647	0.008217518	-0.421487224
AAG57086.1	Chain length determinant protein	EC970246_0378;wzzB	32189000	642410	31547000	0.001687329	0.018975117	-3.491295363
P00350	6-phosphogluconate dehydrogenase, decarboxylating	gnd	439130000	98093000	341040000	0.257647275	0.205131196	0.328850426
Q7DBF6	NA	fcI	3627500	0	3627500	0	0.002181895	#NAME?
Q7DBF5	NA	Z3198	256110000	28526000	227580000	0.074925287	0.136886458	-0.869455117
AAG57102.1	N-acetyl-alpha-D-glucosaminyl-diphospho-ditrans,octacis-undecaprenol 4-epimerase	gnu	2117100	362120	1755000	9.51E-04	0.00105561	-0.150361972
AAG57175.1	Methionine--tRNA ligase	metG	13176000	405350	12771000	0.001064677	0.007681593	-2.850990249
AAG57264.1	Periplasmic beta-glucosidase	bglX	18464000	3811300	14653000	0.010010613	0.008813592	0.183728304
Q8X655	NA	Z3393	56851000	3644300	53207000	0.009571977	0.03200333	-1.741333136
EZA71028.1	NAD-dependent dihydropyrimidine dehydrogenase subunit PreT	preT	3378800	0	3378800	0	0.002032305	#NAME?
AAG57285.1	NAD-dependent dihydropyrimidine dehydrogenase subunit PreA	preA	10164000	0	10164000	0	0.006113516	#NAME?
AAG57288.1	D-galactose-binding periplasmic protein	mglB	176820000	40650000	136170000	0.106769716	0.081904512	0.382487657
AAG57291.1	GTP cyclohydrolase 1	folE	40457000	9846400	30611000	0.025862173	0.018412125	0.490187372
AAG57307.1	Multiphosphoryl transfer protein;Phosphocarrier protein HPr;Fructose-specific phosphotransferase enzyme IIA component	fruB	41396000	2084400	39311000	0.005474804	0.023645063	-2.110659705
EFX10734.1	50S ribosomal protein L25	rplY	176220000	30860000	145360000	0.081055681	0.08743218	-0.109251064
AAG57341.1	Periplasmic nitrate reductase	napA	6941000	994570	5946400	0.002612299	0.003576684	-0.4533024
AAG57344.1	Ecotin	eco	91717000	41776000	49941000	0.109727224	0.030038872	1.869018947
AAG57350.1	Outer membrane protein C	ompC	641720000	189760000	451960000	0.498416268	0.271848156	0.874550114
I2S1S5	Glycerol-3-phosphate transporter	EC970246_1146;ECHG_02142;glpT;ECJG_01984	10119000	0	10119000	0	0.006086449	#NAME?
AAG57410.1	NADH-quinone oxidoreductase subunit I	nuoI	26985000	0	26985000	0	0.016231132	#NAME?
AAG57413.1	NADH-quinone oxidoreductase subunit F	nuoF;EC90111_1109;EC90111_1108	76686000	13527000	63160000	0.035529494	0.037989932	-0.096599962
AAG57414.1	NADH-quinone oxidoreductase subunit E	nuoE	64238000	19348000	44890000	0.050818708	0.027000761	0.91235964
AAG57415.1	NADH dehydrogenase (quinone)	Q609_ECAC01938G0005	51973000	11564000	40409000	0.030373555	0.024305496	0.321533158
AAG57423.1	UPF0304 protein YfbU	yfbU;Q609_ECAC01391G0001	224550000	58985000	165560000	0.154927717	0.099582221	0.637635166
P0A9M8	Phosphate acetyltransferase	pta	74065000	23668000	50397000	0.062165452	0.030313151	1.036169237
AAG57438.1	Histidine-binding periplasmic protein	hisJ	28546000	7123500	21422000	0.018710309	0.012885059	0.538134276
B2TW92	Lysine/arginine/ornithine-binding periplasmic protein	argT	33731000	5916100	27815000	0.015538999	0.016730367	-0.106575468
AAG57472.1	Long-chain fatty acid transport protein	fadL	173270000	62646000	110620000	0.164543558	0.066536514	1.306251347
AAG57474.1	Probable phospholipid-binding lipoprotein MlaA	mlaA	4193800	0	4193800	0	0.002522517	#NAME?
AAG57519.1	Nucleoside permease NupC	nupC	20324000	3121400	17203000	0.008198548	0.010347384	-0.33582573
P04805	Glutamate--tRNA ligase	gltX	69494000	2324800	67169000	0.00610623	0.040401294	-2.726047744
AAG57533.1	Cysteine synthase A	cysK	207800000	16267000	191540000	0.042726272	0.115208859	-1.431056298
AAG57534.1	Phosphocarrier protein HPr	ptsH	313940000	44145000	269790000	0.115949548	0.162275232	-0.484945633
AAG57535.1	Phosphoenolpyruvate-protein phosphotransferase	ptsI	95571000	23570000	72001000	0.061908049	0.04330768	0.515504108
AAG57536.1	NA	NA	1923500000	346020000	1577500000	0.908842733	0.948846063	-0.062143378
W1EWT2	Thiosulfate-binding protein	cysP	1480000	0	1480000	0	8.90E-04	#NAME?
AAG57544.1	Oxidoreductase UcpA	ucpA	81570000	9223200	72347000	0.0242253	0.043515795	-0.845024613
P76558	NADP-dependent malic enzyme	maeB;ECNG_00478	66355000	22578000	43777000	0.0593025	0.026331305	1.171313897
P0A867	Transaldolase A	talA	23075000	2237800	20837000	0.005877719	0.012533189	-1.092425279
P33570	Transketolase 2	tktB	19222000	730580	18491000	0.001918913	0.0111221	-2.535067885
W1ETC7	Uracil phosphoribosyltransferase	upp;EC90111_0902	61278000	4256300	57022000	0.011179433	0.034298003	-1.617277602
P77774	Outer membrane protein assembly factor BamB	bamB	138150000	13349000	124810000	0.035061966	0.075071618	-1.098360661
AAG57634.1	Uncharacterized lipoprotein YfhM	yfhM	756870	0	756870	0	4.55E-04	#NAME?
AAG57635.1	3-mercaptopyruvate sulfurtransferase	sseA	65494000	6266800	59227000	0.016460134	0.035624283	-1.113884862
AAG57637.1	Peptidase B	pepB	171010000	36317000	134700000	0.095388826	0.081020326	0.23553638
AAG57639.1	2Fe-2S ferredoxin	fdx	19785000	5957700	13827000	0.015648264	0.008316764	0.911908504
AAG57643.1	Iron-sulfur cluster assembly scaffold protein IscU	iscU	5093800	0	5093800	0	0.003063856	#NAME?
AAG57644.1	Cysteine desulfurase IscS	iscS	29517000	923150	28594000	0.00242471	0.017198925	-2.826434262
AAG57665.1	Serine hydroxymethyltransferase	glyA	68268000	4554500	63713000	0.011962673	0.038322554	-1.67965389
AAG57667.1	Nitrogen regulatory protein P-II 1	glnB	164000000	30360000	133640000	0.0797424	0.08038275	-0.011538898
ASE49111.1	Autonomous glycyl radical cofactor	grcA	725440000	183480000	541960000	0.481921463	0.325982005	0.56400573
P63284	Chaperone protein ClpB	clpB	545140000	90593000	454540000	0.237948066	0.273399993	-0.200366481
AAG57708.1	Outer membrane protein assembly factor BamD	bamD	50120000	10675000	39445000	0.028038542	0.023725663	0.240962926
Q7C0D0	Protein GrpE	grpE	1379700000	225060000	1154600000	0.591133881	0.694477125	-0.232442263
EZA69951.1	Uncharacterized protein YgaU	ygaU	30827000	6379400	24447000	0.016755885	0.014704558	0.188404503
AAG57777.1	DNA-binding protein StpA	stpA	101640000	19088000	82555000	0.050135802	0.049655776	0.013879646
AAG57797.1	Glutamate--cysteine ligase	gshA	11035000	1431800	9603600	0.00376071	0.005776443	-0.619176037
AAG57892.1	Enolase	eno;Q609_ECAC02481G0001	2321500000	209020000	2112500000	0.549003838	1.270641716	-1.21066915
AAG57909.1	LOG family protein YgdH	ygdH;HMPREF9346_00383	6880000	2543600	4336400	0.006680921	0.002608289	1.356943267
ENO07364.1	Cysteine desulfurase CsdA	csdA	7619900	0	7619900	0	0.004583272	#NAME?
AYV42970.1	Protein tas	tas	10545000	0	10545000	0	0.006342683	#NAME?
AAG58018.1	Lysine--tRNA ligase	lysS	4608200	881180	3727000	0.002314473	0.002241743	0.04606313
AAG58028.1	UPF0267 protein YqfB	yqfB	22365000	12397000	9967900	0.03256148	0.005995564	2.441198833
AAG58029.1	6-phospho-beta-glucosidase BglA	bglA	10954000	2833100	8121100	0.007441311	0.004884738	0.607275666
AAG58031.1	Glycine cleavage system H protein	gcvH	302350000	0	302350000	0	0.181859656	#NAME?
AAG58035.1	Xaa-Pro aminopeptidase	pepP	38233000	3806700	34427000	0.009998531	0.0207074	-1.050358392
AAG58041.1	Ribose-5-phosphate isomerase A	rpiA	74095000	19160000	54935000	0.050324914	0.033042699	0.606941247
AAG58048.1	Uncharacterized protein YggE	yggE	113020000	9860700	103150000	0.025899733	0.062043405	-1.260340652
Q31WI4	Fructose-bisphosphate aldolase class 2	fbaA	1052000000	152440000	899580000	0.400393001	0.541085858	-0.43444078
AAG58052.1	Phosphoglycerate kinase	pgk	2692000000	428770000	2263300000	1.126190678	1.361345986	-0.27358266
AAG58067.1	Agmatinase	speB	31281000	10430000	20850000	0.027395034	0.012541008	1.127261068
AAG58069.1	Biosynthetic arginine decarboxylase	speA	45055000	3854600	41200000	0.010124343	0.024781273	-1.291421982
AAG58073.1	S-adenosylmethionine synthase	metK	106330000	8406300	97922000	0.022079662	0.05889883	-1.415520882
AAG58082.1	UPF0001 protein YggS	yggS	16825000	556820	16268000	0.001462522	0.009784994	-2.742112761
AAG58088.1	L-asparaginase 2	ansB	501550000	96363000	405180000	0.253103324	0.243710585	0.054557544
AAG58125.1	Bifunctional glutathionylspermidine synthetase/amidase;Glutathionylspermidine amidase;Glutathionylspermidine synthetase	gss	8398000	340850	8057200	8.95E-04	0.004846303	-2.436500386
AAG58131.1	Hydrogenase-2 large chain	hybC	25382000	180870	25201000	4.75E-04	0.015158079	-4.995814743
AAG58137.1	L-glyceraldehyde 3-phosphate reductase	gpr	32761000	2417400	30343000	0.006349449	0.018250926	-1.523266321
AAG58147.1	Alcohol dehydrogenase YqhD	yqhD;Q609_ECAC00544G0001	74041000	842720	73199000	0.002213456	0.044028262	-4.314057471
AAG58174.1	Outer membrane protein TolC	tolC	212530000	57201000	155330000	0.150241932	0.093429007	0.685345073
AAG58177.1	Putative acid--amine ligase YgiC	ygiC	1550300	0	1550300	0	9.32E-04	#NAME?
AAG58201.1	RNA polymerase sigma factor RpoD	rpoD	23304000	676680	22627000	0.001777341	0.013609851	-2.936858465
W0AWZ2	Putative reactive intermediate deaminase TdcF	tdcF	1235800000	61651000	1174200000	0.161930129	0.706266274	-2.124840762
AAG58283.1	Penicillin-binding protein activator LpoA	lpoA;HMPREF9530_02958	13370000	1778200	11592000	0.004670551	0.00697244	-0.578070703
AAG58286.1	Uncharacterized protein YraP	yraP	121040000	36783000	84254000	0.096612803	0.050677703	0.930863263
AAG58289.1	Protein YhbO	yhbO	13216000	0	13216000	0	0.007949255	#NAME?
I6CG11	Lipoprotein NlpI	nlpI	7197400	0	7197400	0	0.004329144	#NAME?
P05055	Polyribonucleotide nucleotidyltransferase	pnp	959280000	34845000	924440000	0.091522528	0.55603883	-2.602986832
AAG58301.1	30S ribosomal protein S15	rpsO	580800000	194470000	386330000	0.510787371	0.232372551	1.136283195
AAG58303.1	Ribosome-binding factor A	rbfA	81363000	4827100	76536000	0.012678674	0.046035425	-1.86034059
AAG58305.1	Transcription termination/antitermination protein NusA	nusA	25510000	689590	24821000	0.00181125	0.014929514	-3.043109283
AAG58310.1	Phosphoglucosamine mutase	glmM;Q609_ECAC01371G0001	30004000	12426000	17578000	0.03263765	0.010572942	1.626160321
F5P083	RNA-binding protein YhbY	yhbY	40391000	0	40391000	0	0.02429467	#NAME?
AAG58320.1	50S ribosomal protein L21	rplU	202860000	19914000	182950000	0.052305341	0.110042084	-1.073025182
AAG58326.1	Probable phospholipid-binding protein MlaC	mlaC	205640000	10735000	194900000	0.028196135	0.117229856	-2.055770701
AYV43330.1	Enhancing lycopene biosynthesis protein 2	elbB	13211000	10171000	3039400	0.026714755	0.00182816	3.869172365
AAG58353.1	N-acetylneuraminate lyase	nanA;Q609_ECAC02454G0002	65359000	24448000	40911000	0.06421417	0.024607443	1.38379694
P0AFZ3	Stringent starvation protein B	sspB	103690000	3827000	99867000	0.01005185	0.060068722	-2.579152934
AAG58357.1	Stringent starvation protein A	sspA	79476000	0	79476000	0	0.047803797	#NAME?
B7LRJ8	30S ribosomal protein S9	rpsI	278450000	74756000	203690000	0.196351215	0.122516928	0.680455421
AAG58359.1	50S ribosomal protein L13	rplM	238520000	36393000	202130000	0.095588445	0.121578608	-0.34698128
AAG58361.1	Inner membrane protein YhcB	yhcB	40889000	15315000	25574000	0.040225786	0.015382434	1.386836832
AAG58364.1	Malate dehydrogenase	mdh	595890000	71825000	524060000	0.188652764	0.315215384	-0.74060471
AAG58380.1	Probable acrylyl-CoA reductase AcuI	acuI;Q609_ECAC01702G0006	37355000	7910000	29445000	0.0207761	0.017710791	0.23029622
P24182	Biotin carboxylase	accC	57056000	15861000	41195000	0.041659888	0.024778265	0.749583784
EDZ75379.1	DNA-binding protein Fis	fis;Q609_ECAC02560G0001	81265000	0	81265000	0	0.048879858	#NAME?
AAG58408.1	Peptide deformylase	def	136000000	16377000	119620000	0.043015194	0.071949899	-0.742146321
AAG58412.1	Large-conductance mechanosensitive channel	mscL	115720000	0	115720000	0	0.069604099	#NAME?
AAG58415.1	50S ribosomal protein L17	rplQ	524450000	152950000	371500000	0.401732547	0.223452496	0.84626719
AAG58416.1	DNA-directed RNA polymerase subunit alpha	rpoA	270940000	43760000	227180000	0.114938321	0.136645863	-0.249581895
AAG58417.1	30S ribosomal protein S4	rpsD	565090000	126740000	438350000	0.332890376	0.263661915	0.336357966
AAG58418.1	30S ribosomal protein S11	rpsK	83137000	31830000	51307000	0.083603445	0.030860504	1.437800779
AAG58419.1	30S ribosomal protein S13;30S ribosomal protein	rpsM;ECCG_03705	1165300000	418190000	747120000	1.09840166	0.449383119	1.289387875
Q32B51	Protein translocase subunit SecY	secY	10500000	3116200	7383600	0.00818489	0.004441141	0.882032725
AAG58422.1	50S ribosomal protein L15	rplO	634240000	206340000	427910000	0.541964654	0.257382389	1.074285421
AAG58424.1	30S ribosomal protein S5	rpsE	1006300000	241100000	765200000	0.633263924	0.460258008	0.460364071
Q3YWV4	50S ribosomal protein L6	rplF	473520000	100340000	373180000	0.263549158	0.224462994	0.231594467
AAG58427.1	30S ribosomal protein S8	rpsH	938660000	228630000	710030000	0.600510705	0.427073959	0.491704032
AAG58429.1	50S ribosomal protein L5	rplE	606960000	125200000	481760000	0.328845472	0.289772475	0.182489243
AAG58431.1	50S ribosomal protein L14	rplN	297270000	24770000	272500000	0.065059923	0.163905263	-1.333021163
AAG58433.1	50S ribosomal protein L29	rpmC	253500000	46877000	206620000	0.123125313	0.124279286	-0.013458465
AAG58434.1	50S ribosomal protein L16	rplP	626240000	179670000	446570000	0.471914264	0.26860614	0.813032496
P59184	30S ribosomal protein S3	rpsC	720330000	177420000	542910000	0.466004502	0.326553417	0.513024885
AAG58437.1	30S ribosomal protein S19	rpsS	45093000	1246900	43846000	0.003275059	0.026372808	-3.009458268
AAG58440.1	50S ribosomal protein L4	rplD	674390000	184200000	490190000	0.483812587	0.294843012	0.714501302
AAG58441.1	50S ribosomal protein L3	rplC	562420000	137230000	425190000	0.360443004	0.255746344	0.495057532
AAG58442.1	30S ribosomal protein S10	rpsJ	578310000	191640000	386670000	0.503354203	0.232577057	1.113865176
P0A6M8	Elongation factor G	fusA	1922400000	211500000	1710900000	0.55551771	1.029084456	-0.889456577
AAG58448.1	30S ribosomal protein S7	rpsG	1072500000	330310000	742180000	0.867579455	0.446411772	0.958620816
Q31VT4	Protein YhfA	yhfA	101390000	13857000	87530000	0.03639626	0.052648175	-0.532593325
AAG58471.1	Peptidyl-prolyl cis-trans isomerase A	ppiA	40402000	4205300	36197000	0.011045478	0.021772032	-0.979020209
AAG58484.1	Tryptophan--tRNA ligase	trpS	20770000	9470000	11300000	0.024873535	0.006796805	1.871682852
AAG58488.1	Cell division protein DamX	damX	12103000	0	12103000	0	0.0072798	#NAME?
AAG58490.1	Shikimate kinase 1	aroK	2713600	0	2713600	0	0.001632196	#NAME?
AAG58497.1	ADP compounds hydrolase NudE	nudE	4546000	0	4546000	0	0.002734361	#NAME?
AAG58501.1	33 kDa chaperonin	hslO	4785300	0	4785300	0	0.002878297	#NAME?
P22259	Phosphoenolpyruvate carboxykinase [ATP]	pckA	272900000	31310000	241590000	0.082237634	0.145313293	-0.821296032
P00490	Maltodextrin phosphorylase	malP	167310000	22977000	144330000	0.060350498	0.086812648	-0.524539562
P0AC86	Glycogen phosphorylase	glgP	883300	0	883300	0	5.31E-04	#NAME?
AAG58539.1	Aspartate-semialdehyde dehydrogenase	asd	28098000	3216500	24881000	0.008448334	0.014965603	-0.824911583
KIQ47516.1	Quercetin 2,3-dioxygenase	yhhW	35857000	9943400	25913000	0.026116949	0.015586338	0.744704394
PXF67574.1	Uncharacterized oxidoreductase YhhX	yhhX	14931000	10421000	4509700	0.027371395	0.002712527	3.33495965
AAG58559.1	sn-glycerol-3-phosphate-binding periplasmic protein UgpB	ugpB	2230400	234430	1996000	6.16E-04	0.001200568	-0.963313319
AAG58569.1	Leu/Ile/Val-binding protein	livJ	21203000	478210	20725000	0.001256048	0.012465822	-3.311014699
AAG58581.1	Protein DcrB	dcrB	51468000	2174200	49294000	0.00571067	0.02964971	-2.376286199
AAG58603.1	Nickel-binding periplasmic protein	nikA	16518000	2965300	13553000	0.007788542	0.008151956	-0.065792964
KIQ47473.1	Uncharacterized protein YhiI	yhiI	1732500	0	1732500	0	0.001042077	#NAME?
AAG58627.1	Universal stress protein A	uspA	436990000	0	436990000	0	0.262843893	#NAME?
P27298	Oligopeptidase A	prlC	38864000	1947300	36917000	0.005114703	0.022205103	-2.118168959
AAG58632.1	Glutathione reductase	gor	109030000	11537000	97497000	0.030302637	0.058643198	-0.95252041
ENO10059.1	Multidrug resistance protein MdtF	mdtF	4340100	0	4340100	0	0.002610515	#NAME?
P37648	Protein YhjJ	yhjJ	27304000	2888800	24415000	0.00758761	0.01468531	-0.952656254
AAG58688.1	Periplasmic dipeptide transport protein	dppA	22152000	1200900	20951000	0.003154237	0.012601758	-1.998261886
AAG58701.1	Probable lipoprotein YiaD	yiaD	276810000	53435000	223380000	0.140350302	0.134360211	0.062926195
AAG58705.1	Cold shock protein CspA;Cold shock-like protein CspG	cspA;cspG	424010000	69044000	354970000	0.181348297	0.213509912	-0.235539855
AAG58707.1	Glycine--tRNA ligase beta subunit	glyS	6710600	2286800	4423800	0.00600642	0.002660859	1.174613326
I6CAN6	Alpha-amylase	malS	1905300	0	1905300	0	0.001146014	#NAME?
Q83PQ0	Mannitol-1-phosphate 5-dehydrogenase	mtlD	5605600	4802400	803200	0.012613798	4.83E-04	4.706493692
EZE81676.1	L-lactate dehydrogenase	lldD	8417600	960980	7456600	0.002524073	0.004485049	-0.829370348
AAG58754.1	Serine acetyltransferase	cysE	27636000	907060	26729000	0.002382449	0.016077151	-2.754494775
AAG58756.1	Protein-export protein SecB	secB	778410000	44430000	733980000	0.116698117	0.441479577	-1.919565412
AAG58757.1	Glutaredoxin-3	grxC	374530000	40266000	334260000	0.105761116	0.201053112	-0.92676736
P37689	2,3-bisphosphoglycerate-independent phosphoglycerate mutase	gpmI	315990000	44964000	271030000	0.118100701	0.163021077	-0.465040969
P0AB77	2-amino-3-ketobutyrate coenzyme A ligase	kbl	118950000	4342800	114600000	0.01140663	0.068930433	-2.595268427
AAG58788.1	UPF0701 protein YicC	yicC	125630000	8147100	117480000	0.021398857	0.070662717	-1.723415451
AAG58793.1	DNA-directed RNA polymerase subunit omega	rpoZ	286520000	62974000	223540000	0.16540507	0.134456449	0.298864498
P25714	Membrane protein insertase YidC	yidC	18158000	1993500	16164000	0.00523605	0.009722439	-0.892839453
B7UMJ3	Phosphate-binding protein PstS	pstS	8360800	500830	7859900	0.001315461	0.004727629	-1.845548776
P17169	Glutamine--fructose-6-phosphate aminotransferase [isomerizing]	glmS	163540000	1691700	161840000	0.004443354	0.097344689	-4.453381373
Q83IY3	Bifunctional protein GlmU;UDP-N-acetylglucosamine pyrophosphorylase;Glucosamine-1-phosphate N-acetyltransferase	glmU	81343000	2592500	78750000	0.00680936	0.047367117	-2.798294736
AAG58934.1	ATP synthase epsilon chain	atpC	45767000	0	45767000	0	0.027528265	#NAME?
AAG58936.1	ATP synthase gamma chain	atpG	38880000	8519700	30360000	0.022377514	0.018261151	0.293272038
P0ABB0	ATP synthase subunit alpha	atpA	694010000	131830000	562180000	0.346259573	0.338144076	0.03421588
AAG58938.1	ATP synthase subunit delta	atpH	79835000	21352000	58483000	0.056082336	0.035176776	0.672923185
AAG58939.1	ATP synthase subunit b	atpF;Q609_ECAC02685G0001	308590000	51181000	257410000	0.134430033	0.154828821	-0.203818567
AAG58940.1	ATP synthase subunit c	atpE	1401600000	324880000	1076700000	0.853317227	0.647621271	0.397931802
AAG58954.1	D-ribose-binding periplasmic protein	rbsB	1045100000	173660000	871450000	0.456128631	0.524166023	-0.200583109
P05791	Dihydroxy-acid dehydratase	ilvD	12036000	0	12036000	0	0.0072395	#NAME?
AAG58981.1	UDP-N-acetylglucosamine 2-epimerase	wecB	6388600	0	6388600	0	0.003842661	#NAME?
Q8X8P4	NA	Z5331	2612100	0	2612100	0	0.001571145	#NAME?
AAG59017.1	Phospholipase A1	pldA	12335000	772220	11563000	0.002028283	0.006954997	-1.777790728
AAG59027.1	Uridine phosphorylase	udp	709180000	58188000	651000000	0.152834348	0.391568169	-1.357294685
AAG59041.1	Xaa-Pro dipeptidase	pepQ	30470000	2318300	28152000	0.006089157	0.016933068	-1.47552895
AAG59047.1	Protein YihD	yihD	33902000	9782000	24120000	0.025693022	0.014507871	0.824540756
P00582	DNA polymerase I	polA	24898000	1392300	23506000	0.003656961	0.014138558	-1.950917756
AAG59055.1	Der GTPase-activating protein YihI	HMPREF9346_03555;yihI	59378000	13501000	45877000	0.035461204	0.027594428	0.36186451
AAG59059.1	Glutamine synthetase	glnA	194870000	17035000	177830000	0.044743471	0.106962469	-1.257355582
AAG59104.1	Protein YiiM	yiiM	28634000	7879100	20755000	0.020694939	0.012483867	0.729213112
AAG59106.1	Transcriptional regulatory protein CpxR	cpxR	24628000	3330900	21297000	0.008748813	0.012809873	-0.550096979
AAG59109.1	ATP-dependent 6-phosphofructokinase isozyme 1	pfkA	27729000	9215900	18513000	0.024206126	0.011135333	1.120227561
AAG59112.1	Triosephosphate isomerase	tpiA	743510000	103180000	640330000	0.271008592	0.385150301	-0.507082958
AAG59116.1	Universal stress protein D	uspD	97761000	28463000	69298000	0.074759814	0.04168186	0.842843308
AAG59119.1	Glycerol kinase	glpK	620200	0	620200	0	3.73E-04	#NAME?
AAG59126.1	ATP-dependent protease ATPase subunit HslU	hslU	64227000	8276700	55950000	0.02173926	0.033653209	-0.630441267
AAG59127.1	ATP-dependent protease subunit HslV	hslV;EC236275_5154	541760000	14979000	526780000	0.039343261	0.316851429	-3.009618061
P13029	Catalase-peroxidase	katG	277410000	34049000	243360000	0.089431785	0.146377926	-0.710838432
F5P116	Glycerol dehydrogenase	gldA	15094000	1753300	13340000	0.00460515	0.008023839	-0.801044597
AAG59163.1	Hydrogen peroxide-inducible genes activator	oxyR	22688000	0	22688000	0	0.013646542	#NAME?
AAG59170.1	Vitamin B12 transporter BtuB	btuB	34236000	11641000	22595000	0.0305758	0.013590603	1.169780732
AAG59178.1	Transcription termination/antitermination protein NusG	nusG	25947000	5121700	20825000	0.013452459	0.012525971	0.102947454
W0ATY2	50S ribosomal protein L11	rplK	608750000	100060000	508690000	0.262813721	0.305970525	-0.219352083
AAG59180.1	50S ribosomal protein L1;Ribosomal protein	rplA;Q609_ECAC00737G0002	1284800000	308950000	975880000	0.811476106	0.586979332	0.467238911
P0A8T7	DNA-directed RNA polymerase subunit beta	rpoC	200040000	31116000	168930000	0.081728081	0.101609233	-0.314127746
AAG59197.1	DNA-binding protein HU-alpha	hupA;Q609_ECAC02832G0002	13499000000	2097900000	11401000000	5.510262901	6.857555601	-0.315573261
AAG59203.1	Bifunctional purine biosynthesis protein PurH;Phosphoribosylaminoimidazolecarboxamide formyltransferase;IMP cyclohydrolase;Bifunctional purine biosynthesis protein PurH	purH	12562000	322840	12239000	8.48E-04	0.007361602	-3.117953242
Q8X609	Malate synthase	aceB	2607900	0	2607900	0	0.001568618	#NAME?
P0A9G6	Isocitrate lyase	aceA	17471000	1257900	16213000	0.003303951	0.009751912	-1.561492632
AAG59213.1	Peptidase E	pepE	9721100	1027600	8693500	0.002699054	0.005229029	-0.954089034
P0A6T1	Glucose-6-phosphate isomerase	pgi	387830000	86359000	301470000	0.226827205	0.181330347	0.322973293
AAG59233.1	Maltose-binding periplasmic protein	malE	925580000	167950000	757630000	0.441130966	0.45570475	-0.04689237
AAG59234.1	Maltose/maltodextrin import ATP-binding protein MalK	malK	56142000	2767800	53374000	0.007269796	0.032103778	-2.142756238
AAG59235.1	Maltoporin	lamB	570340000	100830000	469520000	0.264836173	0.282410272	-0.092692371
P68206	UPF0337 protein YjbJ	yjbJ	764270000	132300000	631970000	0.347494057	0.380121868	-0.129473719
P0A698	UvrABC system protein A	uvrA	864430	0	864430	0	5.20E-04	#NAME?
AAG59268.1	Cytochrome c-552	nrfA	7981900	0	7981900	0	0.004801011	#NAME?
AAG59321.1	NA	NA	1685500	643060	1042400	0.001689036	6.27E-04	1.429685562
P0A8N5	Lysine--tRNA ligase, heat inducible	lysU	27795000	2417100	25378000	0.006348661	0.015264542	-1.265660017
AAG59331.1	Lysine decarboxylase, inducible	cadA	5726600	180930	5545700	4.75E-04	0.003335668	-2.811296735
P0AC38	Aspartate ammonia-lyase	aspA	361780000	152270000	209500000	0.399946485	0.126011569	1.666250782
AAG59341.1	10 kDa chaperonin	groS	3652500000	565820000	3086700000	1.486160901	1.856610549	-0.321080901
AAG59354.1	Fumarate reductase iron-sulfur subunit	frdB	92213000	14846000	77367000	0.038993929	0.04653526	-0.255074765
AAG59355.1	Fumarate reductase flavoprotein subunit	frdA	93093000	16216000	76877000	0.042592318	0.046240532	-0.118564751
AAG59359.1	Phosphatidylserine decarboxylase proenzyme;Phosphatidylserine decarboxylase alpha chain;Phosphatidylserine decarboxylase beta chain	psd	22267000	0	22267000	0	0.013393316	#NAME?
AAG59371.1	Modulator of FtsH protease HflC	hflC	37940000	873940	37066000	0.002295457	0.022294725	-3.279849095
AAG59375.1	Ribonuclease R	rnr	10506000	0	10506000	0	0.006319225	#NAME?
AAG59396.1	30S ribosomal protein S6;30S ribosomal protein S6, fully modified isoform;30S ribosomal protein S6, non-modified isoform	rpsF	682520000	62989000	619540000	0.165444468	0.372645382	-1.171456325
AAG59399.1	50S ribosomal protein L9	rplI	1376600000	162790000	1213800000	0.42757791	0.730085167	-0.771877448
AAG59407.1	Iron-sulfur cluster repair protein YtfE	ytfE	1420500	0	1420500	0	8.54E-04	#NAME?
AAG59411.1	2,3-cyclic-nucleotide 2-phosphodiesterase/3-nucleotidase	cpdB	15017000	3139000	11878000	0.008244776	0.007144465	0.20665429
AAG59412.1	3(2),5-bisphosphate nucleotidase CysQ	cysQ	31921000	3581400	28340000	0.009406767	0.017046147	-0.8576749
AAG59414.1	Uncharacterized protein YtfJ	ytfJ	27131000	609320	26522000	0.001600416	0.015952644	-3.317276373
AAG59424.1	Inorganic pyrophosphatase	ppa	1803900000	336820000	1467100000	0.884678369	0.882441875	0.003651794
AAG59425.1	ABC transporter periplasmic-binding protein YtfQ	ytfQ;EC54115_01983	31629000	5898300	25731000	0.015492246	0.015476867	0.001432875
AAG59432.1	Metalloprotease PmbA	pmbA	15290000	0	15290000	0	0.009196739	#NAME?
AAG59443.1	Aspartate carbamoyltransferase catalytic chain	pyrB	30036000	1806400	28230000	0.00474462	0.016979984	-1.839470539
P07118	Valine--tRNA ligase	valS	15764000	931510	14832000	0.002446668	0.008921258	-1.866428788
AAG59459.1	Cytosol aminopeptidase	pepA	66573000	13804000	52770000	0.036257052	0.03174048	0.191937689
PXF68216.1	Aldehyde reductase Ahr	ahr	5531100	0	5531100	0	0.003326886	#NAME?
AAG59504.1	Mannonate dehydratase	uxuA	21070000	4448200	16622000	0.01168347	0.00999792	0.224768873
AAG59511.1	Isoaspartyl dipeptidase	iadA	22842000	2948300	19894000	0.007743891	0.011965986	-0.627808852
I6CRB9	Inner membrane protein YjiY	yjiY	8101800	2843500	5258300	0.007468627	0.0031628	1.239640644
AAG59556.1	Osmotically-inducible protein Y	osmY	396340000	71334000	325000000	0.187363122	0.195483341	-0.061208646
AAG59562.1	Deoxyribose-phosphate aldolase	deoC	87201000	7179800	80021000	0.018858185	0.048131607	-1.351793802
AAG59563.1	Thymidine phosphorylase	deoA	170650000	11027000	159620000	0.028963091	0.096009387	-1.728959885
P0A6K6	Phosphopentomutase	deoB	51681000	13400000	38281000	0.035195921	0.023025532	0.612173777
AAG59565.1	Purine nucleoside phosphorylase DeoD-type	deoD	2233900000	248010000	1985900000	0.651413462	1.194493436	-0.874753487
AAG59577.1	Protein CreA	creA	18196000	0	18196000	0	0.010944661	#NAME?
ACI34931.1	Aconitate hydratase B	acnB	14909000	1861600	13047000	0.004889606	0.007847604	-0.6825338
P0A9P0	Dihydrolipoyl dehydrogenase	lpdA	1192100000	188120000	1004000000	0.494108707	0.603893152	-0.289464833
EEC30518.1	NA	wrbA	99690000	52300000	47390000	0.137369155	0.028504479	2.268797579
ACI36849.1	Peptidase T	pepT	9991200	479610	9511600	0.001259725	0.005721106	-2.183185107
ACI37261.1	Glucans biosynthesis protein G	mdoG	67722000	16620000	51102000	0.043653448	0.030737199	0.50610992
ACI38380.1	Transaldolase B	talB	1038200000	191490000	846740000	0.502960219	0.509303274	-0.018080696
AYV41069.1	Protein YciF	yciF	24088000	1103200	22985000	0.002897622	0.013825183	-2.254357106
P08506	D-alanyl-D-alanine carboxypeptidase DacC	dacC	3460100	1631200	1828900	0.004284447	0.00110006	1.96152678
ACI39814.1	Ribosomal RNA large subunit methyltransferase I	rlmI	6580000	0	6580000	0	0.003957786	#NAME?
AIF95948.1	Glucose-1-phosphate adenylyltransferase	glgC	60528000	10354000	50175000	0.027195415	0.03017962	-0.150211195
Q7DBF3	GDP-perosamine synthase	perA	32788000	2982300	29806000	0.007833194	0.017927928	-1.194536188
AYV39596.1	NA	NA	8428300	882630	7545700	0.002318282	0.004538642	-0.96920476
AYV42332.1	Glycerophosphoryl diester phosphodiesterase	glpQ	69518000	10820000	58698000	0.028419393	0.035306096	-0.313041555
BAB33868.2	Recombination-associated protein RdgC	rdgC	8970000	675650	8294400	0.001774636	0.004988975	-1.491220329
BAB33950.2	Adenylate kinase	adk	73288000	10011000	63277000	0.026294505	0.038060306	-0.533525817
P18775	Dimethyl sulfoxide reductase DmsA	dmsA	12141000	3898400	8242200	0.010239386	0.004957578	1.04642195
BAB35166.2	Periplasmic oligopeptide-binding protein	oppA	67301000	6055100	61246000	0.015904091	0.036838685	-1.211823639
BAB35174.2	Protein YciI	yciI	281970000	19712000	262260000	0.051774776	0.157746034	-1.607282424
BAB35848.1	Translation initiation factor IF-3;Translation initiation factor IF-3, N-terminally processed;Translation initiation factor IF-3S	infC	125760000	67186000	58569000	0.176468146	0.035228504	2.324592671
Q322M7	Cystine-binding periplasmic protein	fliY	53623000	6336800	47286000	0.016643993	0.028441924	-0.773017426
BAB36707.1	Cell division protein ZipA	zipA	9447400	0	9447400	0	0.00568249	#NAME?
BAB36816.1	Co-chaperone protein HscB	hscB	15223000	0	15223000	0	0.00915644	#NAME?
BAB36822.1	Inositol-1-monophosphatase	suhB	68284000	3079300	65205000	0.00808797	0.039219973	-2.277738969
BAB36977.1	Alanine--tRNA ligase	alaS	85979000	8126900	77852000	0.021345801	0.046826982	-1.133387761
PXF66102.1	Membrane-bound lytic murein transglycosylase B	mltB	1584300	0	1584300	0	9.53E-04	#NAME?
BAB37009.2	Hydrogenase isoenzymes formation protein HypE	hypE	16277000	561450	15716000	0.001474683	0.009452973	-2.68036342
BAB37319.2	2,5-diketo-D-gluconic acid reductase A	dkgA	91548000	22479000	69070000	0.059042471	0.041544721	0.507087927
C8UGD9	Transcription elongation factor GreA	greA	110140000	8720300	101420000	0.022904402	0.061002832	-1.413251308
BAB37938.2	Deoxyuridine 5-triphosphate nucleotidohydrolase	dut	124070000	43665000	80410000	0.114688798	0.048365586	1.245671704
EZD01638.1	Probable GTP-binding protein EngB	engB	1782200	1782200	0	0.004681058	0	Inf
BAB38601.1	30S ribosomal protein S18	rpsR	1113100000	349150000	763930000	0.91706387	0.459494119	0.996975818
E7T529	Bacterioferritin	bfr	27069000	7700800	19369000	0.020226623	0.011650206	0.795900056
EDU32563.1	Outer membrane lipoprotein SlyB	slyB	1973400000	432430000	1540900000	1.135803893	0.926831631	0.293334575
EEC28047.1	Acetyl-coenzyme A carboxylase carboxyl transferase subunit beta	accD	1317600	0	1317600	0	7.93E-04	#NAME?
EDU76780.1	Putative polysaccharide export protein GfcE	gfcE	65317000	24223000	41094000	0.063623194	0.024717515	1.36401908
EFX09152.1	50S ribosomal protein L28	rpmB	468150000	71704000	396450000	0.18833495	0.238459602	-0.340444125
EDZ77431.1	FKBP-type peptidyl-prolyl cis-trans isomerase FkpA	fkpA	867920000	169880000	698040000	0.44620023	0.419862127	0.087775597
P0ADG7	Inosine-5-monophosphate dehydrogenase	guaB	195270000	24794000	170470000	0.06512296	0.102535523	-0.654885632
EGD68018.1	Putative uroporphyrinogen-III C-methyltransferase	hemX	4231400	526660	3704700	0.001383305	0.00222833	-0.687843631
EFX07617.1	Outer membrane protein A	ompA	5901000000	1278500000	4622400000	3.358058591	2.780314447	0.272379345
EFX10466.1	4-hydroxy-tetrahydrodipicolinate synthase	dapA	134250000	25413000	108840000	0.066748802	0.065465867	0.027999032
ENO09415.1	NAD(P)H dehydrogenase (quinone)	wrbA	5921200	0	5921200	0	0.003561526	#NAME?
ENO10771.1	Glutathione synthetase	gshB	40631000	6522000	34109000	0.017130433	0.020516127	-0.260196819
EZA68718.1	Fumarate hydratase class I, anaerobic	fumB	9293800	5964300	3329500	0.015665599	0.002002652	2.967616579
EZA70160.1	UPF0339 protein YegP	yegP	26439000	0	26439000	0	0.01590272	#NAME?
KIQ44759.1	ADP-L-glycero-D-manno-heptose-6-epimerase	hldD	179810000	22589000	157220000	0.059331393	0.094565818	-0.672523151
EZC37061.1	Erythronate-4-phosphate dehydrogenase	pdxB	5230400	0	5230400	0	0.003146019	#NAME?
P04079	GMP synthase [glutamine-hydrolyzing]	guaA	9939100	4646300	5292800	0.012203792	0.003183551	1.938620462
F3WIS0	NA	NA	5588700	0	5588700	0	0.003361532	#NAME?
KIQ48416.1	Outer membrane protein assembly factor BamC	bamC	104290000	20630000	83659000	0.054185959	0.050319818	0.106792362
P03841	Maltose operon periplasmic protein	malM;Q609_ECAC02674G0001	177210000	7328400	169880000	0.019248492	0.102180646	-2.408304659
P04825	Aminopeptidase N	pepN	1606000	132690	1473300	3.49E-04	8.86E-04	-1.346350382
P0A6F5	60 kDa chaperonin	groL	4048600000	682620000	3366000000	1.792943258	2.024605925	-0.175311294
P0A705	Translation initiation factor IF-2	infB	26272000	2563800	23708000	0.006733978	0.014260059	-1.082449041
P0A7D4	Adenylosuccinate synthetase	purA;Q609_ECAC02655G0001	128450000	25633000	102820000	0.067326645	0.061844914	0.122522618
P0A7K2	50S ribosomal protein L7/L12	rplL	8591300000	2331900000	6259400000	6.124878239	3.764948998	0.702050843
P0A8V2	DNA-directed RNA polymerase subunit beta	rpoB	144270000	23904000	120370000	0.062785321	0.072401015	-0.20558262
P0A991	Fructose-bisphosphate aldolase class 1	fbaB;AC16_2697	272130000	26566000	245560000	0.069777227	0.147701198	-1.081853356
P0ABH7	Citrate synthase	gltA	230020000	48341000	181670000	0.126970599	0.10927218	0.216568316
P0ACB2	Delta-aminolevulinic acid dehydratase	hemB	124640000	19635000	105010000	0.051572531	0.063162171	-0.292457924
P0ADE4	Translocation and assembly module TamA	tamA;HMPREF9530_01339	2078300	452150	1626200	0.0011876	9.78E-04	0.279937963
P0AEG6	Thiol:disulfide interchange protein DsbC	dsbC	18310000	1960600	16350000	0.005149636	0.009834316	-0.933354209
P0AES4	DNA gyrase subunit A	gyrA;ECPG_00852	63852000	4789700	59063000	0.012580441	0.035525639	-1.497678142
P0AG30	Transcription termination factor Rho	rho	23613000	9694500	13918000	0.025463198	0.008371499	1.604855778
P11875	Arginine--tRNA ligase	argS	15761000	498230	15263000	0.001308632	0.009180499	-2.81051356
P21179	Catalase HPII	katE;ECIG_03836	1880000	360020	1520000	9.46E-04	9.14E-04	0.048646929
P21599	Pyruvate kinase II	pykA	261950000	28631000	233320000	0.075201076	0.140338994	-0.90009072
P25738	Acidic protein MsyB	msyB	62024000	26738000	35286000	0.070228995	0.021224077	1.726364953
P27302	Transketolase 1	tktA	392880000	38162000	354710000	0.100234831	0.213353526	-1.089862022
P31554	LPS-assembly protein LptD	lptD	27711000	4107100	23604000	0.01078755	0.014197504	-0.39627009
P32176	Formate dehydrogenase-O major subunit	fdoG	30521000	1163300	29357000	0.003055479	0.01765786	-2.530840151
P33195	Glycine dehydrogenase (decarboxylating)	gcvP	143120000	24957000	118160000	0.06555109	0.071071728	-0.11665601
P33599	NADH-quinone oxidoreductase subunit C/D	nuoC	1603200	0	1603200	0	9.64E-04	#NAME?
P33602	NADH-quinone oxidoreductase subunit G	nuoG;HMPREF9530_01834	35969000	4954600	31015000	0.01301356	0.018655126	-0.519556337
P69783	Glucose-specific phosphotransferase enzyme IIA component	crr	18784000	5580900	13203000	0.014658576	0.007941436	0.884273217
P69908	Glutamate decarboxylase alpha	gadA	89837000	24420000	65417000	0.064140626	0.039347488	0.704966894
P69924	Ribonucleoside-diphosphate reductase 1 subunit beta	nrdB	49820000	0	49820000	0	0.029966092	#NAME?
PXF68203.1	Ornithine carbamoyltransferase;Ornithine carbamoyltransferase chain F;Ornithine carbamoyltransferase chain I	argI;argF	15627000	5781800	9845500	0.015186252	0.005921942	1.358623524
Q19NJ4	60 kDa chaperonin 2	groL2	26150000	937670	25213000	0.002462848	0.015165297	-2.62237441
Q7UB84	NA	NA	48237000	11904000	36333000	0.031266585	0.021853835	0.516735232
