# Supplementary material for: Novel reusable animal model for comparative evaluation of in vivo growth and protein-expression of Escherichia coli O157 strains in the bovine rumen
Source: PLoS One. 2022 May 26;17(5):e0268645. doi: 10.1371/journal.pone.0268645 (PMC9135228; doi:10.1371/journal.pone.0268645)
Supplement: S5 Table — A: GO terms of O157 proteins enriched in MRF; based on riBAQ values of L2FC < -1 and Fisher p values < 0.1. B: GO terms of O157 proteins enriched in LRF; based on riBAQ values of L2FC >1 and Fisher p values < 0.1. (ZIP) [file pone.0268645.s009.zip]

Archive with 2 entries (2 files):
- S5A_Table.csv
- S5B_Table.csv
