# Supplementary material for: Novel reusable animal model for comparative evaluation of in vivo growth and protein-expression of Escherichia coli O157 strains in the bovine rumen
Source: PLoS One. 2022 May 26;17(5):e0268645. doi: 10.1371/journal.pone.0268645 (PMC9135228; doi:10.1371/journal.pone.0268645)
Supplement: S5 Table — A: GO terms of O157 proteins enriched in MRF; based on riBAQ values of L2FC < -1 and Fisher p values < 0.1. B: GO terms of O157 proteins enriched in LRF; based on riBAQ values of L2FC >1 and Fisher p values < 0.1. (ZIP) [file pone.0268645.s009.zip › S5A_Table.csv]

Table S5A.GO terms of O157 proteins enriched in MRF; based on riBAQ values of L2FC < -1 and Fisher p values < 0.1.
GO.ID	Term	Annotated	Significant	Expected	pval	GO_aspect
GO:0022607	cellular component assembly	13	11	5.61	0.0025	Biological Process
GO:1901565	organonitrogen compound catabolic process	10	8	4.32	0.0198	Biological Process
GO:0009063	cellular amino acid catabolic process	7	6	3.02	0.0278	Biological Process
GO:0009084	glutamine family amino acid biosynthetic process	4	4	1.73	0.0343	Biological Process
GO:0006396	RNA processing	4	4	1.73	0.0343	Biological Process
GO:0031163	metallo-sulfur cluster assembly	4	4	1.73	0.0343	Biological Process
GO:0016226	iron-sulfur cluster assembly	4	4	1.73	0.0343	Biological Process
GO:0016054	organic acid catabolic process	9	7	3.89	0.038	Biological Process
GO:0046395	carboxylic acid catabolic process	9	7	3.89	0.038	Biological Process
GO:0015031	protein transport	11	8	4.75	0.0456	Biological Process
GO:0015833	peptide transport	11	8	4.75	0.0456	Biological Process
GO:0042886	amide transport	11	8	4.75	0.0456	Biological Process
GO:0044255	cellular lipid metabolic process	15	10	6.48	0.0555	Biological Process
GO:1901606	alpha-amino acid catabolic process	6	5	2.59	0.0566	Biological Process
GO:0071705	nitrogen compound transport	17	11	7.34	0.0585	Biological Process
GO:0009112	nucleobase metabolic process	8	6	3.45	0.071	Biological Process
GO:0044262	cellular carbohydrate metabolic process	8	6	3.45	0.071	Biological Process
GO:0022402	cell cycle process	3	3	1.3	0.0799	Biological Process
GO:0007049	cell cycle	3	3	1.3	0.0799	Biological Process
GO:0006560	proline metabolic process	3	3	1.3	0.0799	Biological Process
GO:0006561	proline biosynthetic process	3	3	1.3	0.0799	Biological Process
GO:0051259	protein complex oligomerization	3	3	1.3	0.0799	Biological Process
GO:0000910	cytokinesis	3	3	1.3	0.0799	Biological Process
GO:0065003	protein-containing complex assembly	3	3	1.3	0.0799	Biological Process
GO:0044265	cellular macromolecule catabolic process	3	3	1.3	0.0799	Biological Process
GO:0032506	cytokinetic process	3	3	1.3	0.0799	Biological Process
GO:0009065	glutamine family amino acid catabolic process	3	3	1.3	0.0799	Biological Process
GO:0009057	macromolecule catabolic process	3	3	1.3	0.0799	Biological Process
GO:0009064	glutamine family amino acid metabolic process	10	7	4.32	0.0804	Biological Process
GO:0045184	establishment of protein localization	12	8	5.18	0.0865	Biological Process
GO:0008104	protein localization	12	8	5.18	0.0865	Biological Process
GO:0044282	small molecule catabolic process	12	8	5.18	0.0865	Biological Process
GO:0008610	lipid biosynthetic process	14	9	6.05	0.0904	Biological Process
GO:0055114	oxidation-reduction process	103	51	44.48	0.0912	Biological Process
GO:0006629	lipid metabolic process	18	11	7.77	0.0939	Biological Process
GO:1902494	catalytic complex	23	14	8.55	0.014	Cellular Component
GO:0042597	periplasmic space	19	12	7.07	0.015	Cellular Component
GO:0005886	plasma membrane	6	5	2.23	0.028	Cellular Component
GO:0016021	integral component of membrane	30	16	11.16	0.041	Cellular Component
GO:0031224	intrinsic component of membrane	30	16	11.16	0.041	Cellular Component
GO:1902495	transmembrane transporter complex	5	4	1.86	0.065	Cellular Component
GO:0044459	plasma membrane part	5	4	1.86	0.065	Cellular Component
GO:1990351	transporter complex	5	4	1.86	0.065	Cellular Component
GO:0043190	ATP-binding cassette (ABC) transporter complex	5	4	1.86	0.065	Cellular Component
GO:0098533	ATPase dependent transmembrane transport complex	5	4	1.86	0.065	Cellular Component
GO:0098797	plasma membrane protein complex	5	4	1.86	0.065	Cellular Component
GO:1904949	ATPase complex	7	5	2.6	0.069	Cellular Component
GO:0004518	nuclease activity	7	7	3.02	0.0026	Molecular Function
GO:0140097	catalytic activity, acting on DNA	5	5	2.16	0.0146	Molecular Function
GO:0016782	transferase activity, transferring sulfur-containing groups	5	5	2.16	0.0146	Molecular Function
GO:0016783	sulfurtransferase activity	5	5	2.16	0.0146	Molecular Function
GO:0016645	oxidoreductase activity, acting on the CH-NH group of donors	4	4	1.73	0.0342	Molecular Function
GO:0004175	endopeptidase activity	9	7	3.88	0.0378	Molecular Function
GO:0003824	catalytic activity	377	173	162.68	0.0472	Molecular Function
GO:0016740	transferase activity	83	43	35.82	0.0539	Molecular Function
GO:0016763	transferase activity, transferring pentosyl groups	6	5	2.59	0.0565	Molecular Function
GO:0005515	protein binding	31	18	13.38	0.0624	Molecular Function
GO:0016491	oxidoreductase activity	104	52	44.88	0.0723	Molecular Function
GO:0004540	ribonuclease activity	3	3	1.29	0.0798	Molecular Function
GO:0004536	deoxyribonuclease activity	3	3	1.29	0.0798	Molecular Function
GO:0004222	metalloendopeptidase activity	3	3	1.29	0.0798	Molecular Function
GO:1901681	sulfur compound binding	3	3	1.29	0.0798	Molecular Function
GO:0004792	thiosulfate sulfurtransferase activity	3	3	1.29	0.0798	Molecular Function
GO:0043565	sequence-specific DNA binding	3	3	1.29	0.0798	Molecular Function
GO:0004802	transketolase activity	3	3	1.29	0.0798	Molecular Function
GO:0016646	oxidoreductase activity, acting on the CH-NH group of donors, NAD or NADP as acceptor	3	3	1.29	0.0798	Molecular Function
GO:0004527	exonuclease activity	3	3	1.29	0.0798	Molecular Function
GO:0016757	transferase activity, transferring glycosyl groups	10	7	4.32	0.0801	Molecular Function
