# Supplementary material for: Novel reusable animal model for comparative evaluation of in vivo growth and protein-expression of Escherichia coli O157 strains in the bovine rumen
Source: PLoS One. 2022 May 26;17(5):e0268645. doi: 10.1371/journal.pone.0268645 (PMC9135228; doi:10.1371/journal.pone.0268645)
Supplement: S5 Table — A: GO terms of O157 proteins enriched in MRF; based on riBAQ values of L2FC < -1 and Fisher p values < 0.1. B: GO terms of O157 proteins enriched in LRF; based on riBAQ values of L2FC >1 and Fisher p values < 0.1. (ZIP) [file pone.0268645.s009.zip › S5B_Table.csv]

Table S5B. GO terms of O157 proteins enriched in LRF; based on riBAQ values of L2FC >1 and Fisher p values < 0.1.
GO.ID	Term	Annotated	Significant	Expected	pval	GO_aspect
GO:0006412	translation	75	18	9.8	0.0037	Biological Process
GO:0043038	amino acid activation	22	7	2.88	0.0163	Biological Process
GO:0043039	tRNA aminoacylation	22	7	2.88	0.0163	Biological Process
GO:0006418	tRNA aminoacylation for protein translation	22	7	2.88	0.0163	Biological Process
GO:1901659	glycosyl compound biosynthetic process	2	2	0.26	0.0169	Biological Process
GO:0009163	nucleoside biosynthetic process	2	2	0.26	0.0169	Biological Process
GO:0006426	glycyl-tRNA aminoacylation	2	2	0.26	0.0169	Biological Process
GO:0009147	pyrimidine nucleoside triphosphate metabolic process	2	2	0.26	0.0169	Biological Process
GO:0042455	ribonucleoside biosynthetic process	2	2	0.26	0.0169	Biological Process
GO:0006399	tRNA metabolic process	23	7	3.01	0.021	Biological Process
GO:0008610	lipid biosynthetic process	14	5	1.83	0.0257	Biological Process
GO:0034660	ncRNA metabolic process	24	7	3.14	0.0266	Biological Process
GO:0097588	archaeal or bacterial-type flagellum-dependent cell motility	3	2	0.39	0.0463	Biological Process
GO:0006220	pyrimidine nucleotide metabolic process	3	2	0.39	0.0463	Biological Process
GO:0001539	cilium or flagellum-dependent cell motility	3	2	0.39	0.0463	Biological Process
GO:0071973	bacterial-type flagellum-dependent cell motility	3	2	0.39	0.0463	Biological Process
GO:0006928	movement of cell or subcellular component	3	2	0.39	0.0463	Biological Process
GO:0009119	ribonucleoside metabolic process	3	2	0.39	0.0463	Biological Process
GO:0051674	localization of cell	3	2	0.39	0.0463	Biological Process
GO:0040011	locomotion	3	2	0.39	0.0463	Biological Process
GO:0048870	cell motility	3	2	0.39	0.0463	Biological Process
GO:0006629	lipid metabolic process	18	5	2.35	0.0722	Biological Process
GO:0006631	fatty acid metabolic process	8	3	1.05	0.0737	Biological Process
GO:0006633	fatty acid biosynthetic process	8	3	1.05	0.0737	Biological Process
GO:1901657	glycosyl compound metabolic process	13	4	1.7	0.0764	Biological Process
GO:0009116	nucleoside metabolic process	13	4	1.7	0.0764	Biological Process
GO:0009317	acetyl-CoA carboxylase complex	3	2	0.4	0.047	Cellular Component
GO:0005737	cytoplasm	122	21	16.13	0.048	Cellular Component
GO:0043228	non-membrane-bounded organelle	49	10	6.48	0.081	Cellular Component
GO:0043226	organelle	50	10	6.61	0.091	Cellular Component
GO:0044444	cytoplasmic part	57	11	7.54	0.095	Cellular Component
GO:0016874	ligase activity	37	11	4.65	0.0032	Molecular Function
GO:0005524	ATP binding	53	13	6.66	0.0087	Molecular Function
GO:0004812	aminoacyl-tRNA ligase activity	22	7	2.77	0.0132	Molecular Function
GO:0016875	ligase activity, forming carbon-oxygen bonds	22	7	2.77	0.0132	Molecular Function
GO:0004820	glycine-tRNA ligase activity	2	2	0.25	0.0156	Molecular Function
GO:0140101	catalytic activity, acting on a tRNA	23	7	2.89	0.0171	Molecular Function
GO:0004333	fumarate hydratase activity	3	2	0.38	0.043	Molecular Function
GO:0004470	malic enzyme activity	3	2	0.38	0.043	Molecular Function
GO:0004471	malate dehydrogenase (decarboxylating) (NAD+) activity	3	2	0.38	0.043	Molecular Function
GO:0003989	acetyl-CoA carboxylase activity	3	2	0.38	0.043	Molecular Function
GO:0016885	ligase activity, forming carbon-carbon bonds	3	2	0.38	0.043	Molecular Function
GO:0016421	CoA carboxylase activity	3	2	0.38	0.043	Molecular Function
GO:0005198	structural molecule activity	47	10	5.91	0.0554	Molecular Function
GO:0016615	malate dehydrogenase activity	4	2	0.5	0.079	Molecular Function
GO:0140098	catalytic activity, acting on RNA	31	7	3.9	0.0798	Molecular Function
GO:0003735	structural constituent of ribosome	45	9	5.66	0.0953	Molecular Function
