# Supplementary material for: Novel reusable animal model for comparative evaluation of in vivo growth and protein-expression of Escherichia coli O157 strains in the bovine rumen
Source: PLoS One. 2022 May 26;17(5):e0268645. doi: 10.1371/journal.pone.0268645 (PMC9135228; doi:10.1371/journal.pone.0268645)
Supplement: S6 Table — A: iTRAQ quantitative samples view report of proteins differentially expressed by O157 strains in MRF, in comparison to the 86–24 in vitro proteome (reference-based analysis). B: iTRAQ quantitative samples view report of proteins differentially expressed by O157 strains in LRF, in comparison to the 86–24 in vitro proteome (reference-based analysis). (ZIP) [file pone.0268645.s010.zip]

Archive with 2 entries (2 files):
- S6A_Table.xls
- S6B_Table.xls
