# Supplementary material for: Novel reusable animal model for comparative evaluation of in vivo growth and protein-expression of Escherichia coli O157 strains in the bovine rumen
Source: PLoS One. 2022 May 26;17(5):e0268645. doi: 10.1371/journal.pone.0268645 (PMC9135228; doi:10.1371/journal.pone.0268645)
Supplement: S6 Table — A: iTRAQ quantitative samples view report of proteins differentially expressed by O157 strains in MRF, in comparison to the 86–24 in vitro proteome (reference-based analysis). B: iTRAQ quantitative samples view report of proteins differentially expressed by O157 strains in LRF, in comparison to the 86–24 in vitro proteome (reference-based analysis). (ZIP) [file pone.0268645.s010.zip › S6A_Table.xls]

## Sheet: Quantitative Samples View Repor
Table S6A. iTRAQ quantitative samples view report of proteins differentially expressed by O157 strains in MRF, in comparison to the 86-24 in vitro proteome (reference-based analysis).
Displaying: Log2 Fold Change				Reference	Treatment 1	Treatment 2	Treatment 3	Treatment 4	Treatment 5
#	Identified Proteins (106)	Accession Number	Molecular Weight	Quant 4 (Total of 10 fractions)	Quant 1 (Total of 10 fractions)	Quant 5 (Total of 10 fractions)	Quant 2 (Total of 10 fractions)	Quant 6 (Total of 10 fractions)	Quant 3 (Total of 10 fractions)
1	Flagellin OS=Escherichia coli GN=fliC	Q9L736_ECOLX	60 kDa	-0.3133	4.6494	0.6184	5.2726	1.169	3.2851
2	Aldehyde-alcohol dehydrogenase OS=Escherichia coli GN=adhC	A0A0F6C3C1_ECOLX (+8)	96 kDa	-0.0048	-4.4526	0.5132	-3.5134	-0.3151	-2.9774
3	Formate acetyltransferase 1 OS=Escherichia coli GN=pflB	A0A0F6C1A1_ECOLX [16]	85 kDa	-0.1147	-6.4454	-2.1846	-5.3074	-3.0854	-3.1866
4	Glutamate decarboxylase OS=Escherichia coli GN=gadA/B	A0A0F6C442_ECOLX [5]	53 kDa	0.011	-2.1698	0.0663	-2.4343	0.2777	-0.7236
5	Acetyltransferase component of pyruvate dehydrogenase complex OS=Escherichia coli GN=aceF	A0A0F6BYW1_ECOLX [5]	66 kDa	0.2125	3.0116	0.7348	2.0657	-0.0051	1.512
6	Polyribonucleotide nucleotidyltransferase OS=Escherichia coli GN=pnp	A0A061K888_ECOLX [6]	77 kDa	0.3504	-1.3074	1.4046	-0.5538	1.2096	0.0238
7	DNA-binding protein OS=Escherichia coli O119:H2 GN=hns	A0A090AX77_ECOLX [17]	16 kDa	-0.0028	-1.5115	-0.0986	-2.2357	0.3163	-4.7052
8	Alpha-1,4 glucan phosphorylase OS=Escherichia coli GN=malP	J7QI49_ECOLX [3]	91 kDa	0.0008	-0.5284	1.6302	-0.4652	-0.0072	0.6825
9	Phosphoglycerate kinase OS=Escherichia coli GN=pgk	A0A0F6C8P8_ECOLX (+5)	41 kDa	0.0831	-5.2405	-0.6647	-4.7366	-0.699	-0.722
10	Outer membrane porin protein C OS=Escherichia coli GN=ompC	A0A0F6C6S1_ECOLX [6]	41 kDa	-0.2888	10.3687	2.2796	5.387	6.7552	2.5276
11	L-asparaginase II OS=Escherichia coli GN=ansB	A0A0F6C8T4_ECOLX	37 kDa	0.1542	-3.2409	0.322	-3.0015	-0.116	-1.8756
12	Transcriptional regulator HU subunit alpha OS=Escherichia coli GN=hupA	A0A0F6CBV8_ECOLX (+8)	10 kDa	-0.0688	-1.9699	-0.8549	-2.2757	0.6467	-5.6546
13	50S ribosomal protein L9 OS=Escherichia coli GN=rplI	A0A0F6CCF9_ECOLX (+9)	16 kDa	-0.2555	2.8077	-0.1411	1.0747	-0.3867	-1.7237
14	Phosphoenolpyruvate carboxykinase [ATP] OS=Escherichia coli GN=pckA	A0A037YEU7_ECOLX [4]	60 kDa	0.0695	-2.5933	-0.36	-2.5209	0.6506	0.0579
15	Glycine dehydrogenase (decarboxylating) OS=Escherichia coli GN=gcvP	A0A0F6C8M7_ECOLX (+7)	104 kDa	0.0538	-3.113	-0.7768	-2.8642	-0.0685	-0.9779
16	Peptidyl-prolyl cis-trans isomerase OS=Escherichia coli GN=fkpA	A0A024L0A6_ECOLX (+8)	29 kDa	0.4067	-3.9697	1.8242	-4.3565	1.3264	-3.7807
17	Fructose-bisphosphate aldolase OS=Escherichia coli GN=fbaA	A0A0F6C8P7_ECOLX [8]	39 kDa	-0.1104	-5.6578	0.1924	-5.6345	-0.3884	-4.4073
18	10 kDa chaperonin OS=Escherichia coli GN=groES	A0A0F6CCA2_ECOLX (+9)	10 kDa	0.0286	1.7188	-0.3089	1.0664	0.0117	-4.5449
19	Glucose-specific PTS system component OS=Escherichia coli GN=crr	A0A0F6C7A5_ECOLX [10]	18 kDa	-0.0066	-0.6319	0.0141	-0.5284	-2.3943	-1.8234
20	Aspartate ammonia-lyase OS=Escherichia coli GN=aspA	A0A0F6CC99_ECOLX [8]	52 kDa	0.2065	-4.8291	-5.309	-4.3075	-5.725	0.2816
21	Deoxyribose-phosphate aldolase OS=Escherichia coli GN=deoC	A0A0F3UJK8_ECOLX (+10)	28 kDa	0.6507	-3.153	0.4695	-3.9685	0.6272	0.6442
22	Adenylosuccinate synthetase OS=Escherichia coli GN=purA	A0A0F6CCD3_ECOLX [9]	47 kDa	0.0555	-3.1699	-0.6438	-4.2711	0.2525	-2.0216
23	DNA-directed RNA polymerase subunit alpha OS=Escherichia coli GN=rpoA	A0A0F6C9Q1_ECOLX (+8)	37 kDa	0.1855	-1.3208	-0.3698	-1.9392	-0.4391	1.7363
24	Outer membrane protein X OS=Escherichia coli GN=ompX	K3LQ06_ECOLX	19 kDa	0.2134	6.2333	1.3347	2.879	3.7958	1.8229
25	Lysine--tRNA ligase OS=Escherichia coli GN=lysS	A0A0F6C8L6_ECOLX [8]	58 kDa	-0.0791	-0.9175	-1.2823	0.4404	-1.6538	-1.2688
26	Nitrate reductase OS=Escherichia coli GN=narZ	A0A0F3U4C6_ECOLX	140 kDa	-0.0728	-0.8652	-0.2347	-0.6943	-0.4332	1.5539
27	30S ribosomal protein S4 OS=Escherichia coli O119 GN=rpsD	A0A077K4W3_ECOLX (+14)	23 kDa	0.2094	-2.1455	0.4021	-2.725	1.061	-2.9932
28	Citrate synthase OS=Escherichia coli GN=gltA	E2QI94_ECOLX [4]	48 kDa	-0.0865	-3.8431	-2.1801	-2.0565	-1.7855	4.3509
29	Serine endoprotease OS=Escherichia coli GN=degQ	A0A0F3UJ52_ECOLX	49 kDa	-0.0115	1.8329	-0.1891	1.8028	-0.9773	-0.914
30	50S ribosomal protein L5 OS=Escherichia coli O121 GN=rplE	A0A077K645_ECOLX (+16)	20 kDa	0.0408	1.3884	0.4515	0.6401	0.5256	-2.1309
31	Succinyl-CoA ligase [ADP-forming] subunit beta OS=Escherichia coli GN=sucC	A0A0F6C0M4_ECOLX (+9)	41 kDa	-0.563	-1.4753	-3.0154	-1.6065	-3.8215	5.4997
32	Cytochrome d terminal oxidase subunit 1 OS=Escherichia coli GN=cydA	A0A0D0LX27_ECOLX (+10)	58 kDa	-0.0652	0.0495	0.0263	-0.1985	-0.1815	1.1596
33	TonB-dependent siderophore receptor protein OS=Escherichia coli GN=fhuA	K3KZG8_ECOLX	82 kDa	0.1023	2.8882	0.2131	2.6774	1.9867	4.4227
34	Porin OS=Escherichia coli GN=ompF	A0A0F3U779_ECOLX [8]	39 kDa	0.352	6.0613	1.2882	3.2912	5.8869	2.7874
35	50S ribosomal protein L3 OS=Escherichia coli O119 GN=rplC	A0A077K611_ECOLX (+17)	22 kDa	-0.0155	0.1666	0.0759	-0.1715	0.5067	-0.8662
36	30S ribosomal protein S7 OS=Escherichia coli GN=rpsG	A0A0F6C9T4_ECOLX (+14)	18 kDa	0.1296	-0.7966	0.5466	-2.9715	1.1149	-4.6354
37	Protease OS, aspartate protease=Escherichia coli GN=ompT	A0A0C2BHT4_ECOLX (+3)	36 kDa	-0.0599	8.2023	0.1588	6.5945	0.0145	2.4331
38	Phage shock protein PspA OS=Escherichia coli GN=pspA	A0A0F6C3Q2_ECOLX (+9)	25 kDa	-0.024	-3.6404	1.9787	-2.7948	0.7144	-3.3694
39	Keto-hydroxyglutarate-aldolase/keto-deoxy-phosphogluconate aldolase OS=Escherichia coli GN=edA	A0A0F6C5E4_ECOLX (+6)	22 kDa	-0.0401	1.5982	-0.2955	0.8404	-0.1696	-0.1019
40	50S ribosomal protein L11 OS=Escherichia coli GN=rplK	A0A0F6CBU0_ECOLX (+9)	15 kDa	-0.1357	1.5726	-0.557	0.9246	-0.4825	-1.5835
41	ATP-dependent protease ATPase subunit HslU OS=Escherichia coli GN=hslU	A0A066RBH1_ECOLX (+10)	50 kDa	-0.1588	-3.0628	-0.8612	-3.2923	-0.6533	0.3304
42	30S ribosomal protein S6 OS=Escherichia coli Xuzhou21 GN=rpsF	A0A0F6CCF6_ECOLX (+9)	15 kDa	0.0538	4.892	0.6394	3.5966	0.7921	-1.9746
43	Adenylate kinase OS=Escherichia coli O55:H7 (strain CB9615 / EPEC) GN=adk	D3QKF9_ECOCB	26 kDa	0.0921	-3.9628	-0.8967	-3.0748	-1.4401	0.3615
44	Penicillin-binding protein activator LpoA OS=Escherichia coli GN=lpoA	A0A066QX06_ECOLX [10]	73 kDa	0.0654	2.4667	0.1999	2.3158	0.0907	2.0296
45	50S ribosomal protein L17 OS=Escherichia coli O111 GN=rplQ	A0A077K4P7_ECOLX (+17)	14 kDa	0.0404	-1.9581	0.323	-2.7738	0.2786	-3.1184
46	2,5-diketo-D-gluconate reductase A OS=Escherichia coli GN=dkgA	A0A0F6C8Y9_ECOLX [6]	31 kDa	-0.0239	-1.3766	1.0412	-1.2773	0.6596	-0.2852
47	Molybdate transporter OS=Escherichia coli GN=modA	A0A0F3UDV0_ECOLX	27 kDa	0.031	3.1192	-0.4799	3.7099	0.1037	3.4151
48	Valine--tRNA ligase OS=Escherichia coli GN=valS	A0A0F3U2Y9_ECOLX (+8)	108 kDa	-0.1093	-2.8844	-0.7112	-2.5443	-1.3757	1.6602
49	Probable cytosol aminopeptidase OS=Escherichia coli GN=pepA	A0A0F6CCL5_ECOLX (+8)	55 kDa	0.049	3.2751	-0.5429	2.3866	0.2541	1.6712
50	Cold shock-like protein CspC OS=Escherichia coli GN= cspC	A0A0F6C5B6_ECOLX (+9)	7 kDa	-0.0211	5.2411	-0.1405	4.4177	1.4982	3.7344
51	Aconitate hydratase 2 OS=Escherichia coli O157:H7 (strain EC869) GN=acnB	A0A0H3PMJ2_ECO5C	99 kDa	0.1084	-1.6269	-2.1091	-1.8374	-2.7524	2.7037
52	Cystine transporter subunit OS=Escherichia coli GN=fliY	A0A061K3D2_ECOLX	29 kDa	-0.1374	1.1899	2.7957	4.9344	2.6835	4.1783
53	Acetyl-CoA carboxylase OS=Escherichia coli GN=accC	A0A066REV0_ECOLX	49 kDa	-0.0915	-1.2177	-1.3241	-1.8857	-1.9207	3.5536
54	Periplasmic protein of mal regulon OS=Escherichia coli GN=malM	C3SHP3_ECOLX	32 kDa	0.4465	-0.9492	-0.167	-0.1701	-0.2804	-0.0751
55	Gentisate 1,2-dioxygenase OS=Escherichia coli GN=gtdA	A0A0B0VQI2_ECOLX	38 kDa	0.1984	2.6304	0.0287	2.3508	0.2378	1.3565
56	Superoxide dismutase OS=Escherichia coli GN= sodA	A0A0B1K7V5_ECOLX (+9)	23 kDa	-0.0063	3.1957	0.1918	2.1984	0.4372	-0.1551
57	Arginine--tRNA ligase OS=Escherichia coli GN=argS	E2QN80_ECOLX (+1)	65 kDa	-0.0472	-2.3999	-0.7449	-1.1353	-1.0293	0.9884
58	Uncharacterized protein OS=Escherichia coli 3.4880 GN=EC34880_0547	L9IRW8_ECOLX	17 kDa	0.0009	1.6568	0.0718	1.8539	-0.0932	1.2812
59	Ferritin OS=Escherichia coli GN=ftnA	A0A0F3TY56_ECOLX (+9)	19 kDa	-0.1483	-2.9989	0.377	-3.9033	-0.6752	-0.8226
60	Thioredoxin reductase OS=Escherichia coli GN=trxB	A0A0F6C188_ECOLX (+9)	35 kDa	-0.1397	3.293	-0.0559	2.4776	-0.0507	0.8629
61	Putative regulator OS=Escherichia coli GN=CDCO157_2372	A0A0F6C5C1_ECOLX (+6)	30 kDa	-0.0926	-1.6331	-0.3014	-0.8665	-0.5346	-0.0944
62	50S ribosomal protein L29 OS=Escherichia coli O119 GN=rpmC	A0A077K4U3_ECOLX (+17)	7 kDa	0.0115	3.8686	0.0809	2.0849	0.0138	-1.5837
63	Succinate dehydrogenase iron-sulfur subunit OS=Escherichia coli GN=sdhB	A0A0F6CCB4_ECOLX (+8)	27 kDa	0.1385	-3.6345	0.0997	-3.8797	0.0207	-2.333
64	Peptidyl-prolyl cis-trans isomerase OS=Escherichia coli GN=tig	A0A0B0UVP3_ECOLX [8]	20 kDa	-0.0033	-1.1373	0.1916	-1.2985	0.2543	-0.2005
65	Succinate dehydrogenase iron-sulfur subunit OS=Escherichia coli GN=sdhB	A0A0F6C0M0_ECOLX (+7)	27 kDa	0.1896	-1.1139	0.1313	-1.9767	0.644	0.3638
66	Carboxy-terminal protease OS=Escherichia coli GN=prc PE=3 SV=1	A0A0D0NMS5_ECOLX (+10)	77 kDa	0.0914	2.9406	-0.147	0.9255	-0.5963	0.6123
67	Uridylate kinase OS=Escherichia coli GN=pyrH	A0A0F6BZ15_ECOLX (+8)	26 kDa	-0.0012	0.5748	-0.3274	0.7826	0.4935	1.2731
68	Co-chaperone YbbN OS=Escherichia coli GN=ybbN	A0A023L112_ECOLX (+9)	32 kDa	0.1947	-0.0195	-0.5022	0.3481	-0.6295	0.1317
69	Carbonic anhydrase OS=Escherichia coli GN= can	A0A0F6BYX2_ECOLX (+9)	25 kDa	0.0314	3.0556	-0.1733	4.3372	0.249	2.255
70	Hydrogenase 2 large subunit OS=Escherichia coli GN=hybC	A0A0F3UHJ1_ECOLX (+9)	62 kDa	0.0002	-2.5546	0.2467	-1.3543	-0.3525	-2.1015
71	Dipeptide ABC transporter, periplasmic dipeptide-binding protein DppA OS=Escherichia coli GN=dppA	A0A0D8WAA9_ECOLX	60 kDa	-0.025	2.0079	0.035	2.2208	-0.0672	2.1846
72	Agmatinase OS=Escherichia coli GN=speB	A0A0F6C8R3_ECOLX (+9)	34 kDa	-0.1754	0.9146	-0.1686	2.0999	-0.5761	2.235
73	Succinyl-CoA ligase [ADP-forming] subunit alpha OS=Escherichia coli GN= sucD	A0A0F6C0M5_ECOLX (+9)	30 kDa	-0.0509	-2.7132	-2.3677	0.1205	-2.7027	3.6772
74	Ribosome-binding factor A OS=Escherichia coli GN=rbfA	A0A0F6C9D9_ECOLX (+9)	15 kDa	0.0027	-0.1747	-0.2296	-0.5478	-0.2223	-1.8462
75	Uncharacterized protein OS=Escherichia coli Xuzhou21 GN=CDCO157_2208	A0A0F6C4V7_ECOLX [7]	11 kDa	0.0168	1.6621	-0.7238	3.071	-0.6612	-2.2764
76	Maltose/maltodextrin import ATP-binding protein MalK OS=Escherichia coli GN=malK	A0A0F6CBZ6_ECOLX (+8)	41 kDa	-0.2659	-0.8235	1.4139	-0.9343	-0.2344	-0.4077
77	Glycine--tRNA ligase beta subunit OS=Escherichia coli GN=glyS	A0A0J2DXW1_ECOLX	77 kDa	-0.1548	-0.9689	-0.9617	-2.0896	-1.3782	0.384
78	Uncharacterized protein OS=Escherichia coli GN=CDCO157_0632	A0A0F6C0C2_ECOLX (+6)	16 kDa	0.1301	-2.9576	-1.3275	-3.6904	-0.8425	-3.9338
79	Xanthine phosphoribosyltransferase OS=Escherichia coli GN=gpt	A0A0F6BZA5_ECOLX (+10)	17 kDa	0.0698	3.366	0.1089	1.468	0.2176	0.5481
80	Pantothenate metabolism flavoprotein Dfp OS=Escherichia coli GN=dfP	C3SMD2_ECOLX [2]	46 kDa	-0.1564	1.3828	-0.7795	4.1325	-0.252	2.6722
81	50S ribosomal protein L24 OS=Escherichia coli O115 GN=rplX	A0A077K4R3_ECOLX [17]	11 kDa	-0.0368	-0.9508	0.2976	-1.9948	0.5249	-4.4831
82	Adenine phosphoribosyltransferase OS=Escherichia coli GN=apt	A0A0F6C000_ECOLX (+6)	20 kDa	0.1065	2.234	-0.0903	1.4052	0.0659	0.9092
83	Tryptophan--tRNA ligase OS=Escherichia coli O55:H7 (strain CB9615 / EPEC) GN=trpS	D3QTK1_ECOCB	37 kDa	0.1051	2.0537	-0.4633	1.9034	-0.4418	0.4798
84	Cluster of NAD(P)H dehydrogenase (quinone) OS=Escherichia coli O157:H7 (strain EC869) GN=wrbA	A0A0H3PSV4_ECO5C [5]	21 kDa	0.1686	1.6065	0.0592	1.8867	6.5829	2.9421
85	Formate dehydrogenase-O iron-sulfur subunit OS=Escherichia coli GN=fdoH	A0A0F6CBK4_ECOLX [10]	33 kDa	0.143	3.3064	0.3197	2.5044	-0.3229	1.3663
86	Glutaredoxin 3 OS=Escherichia coli GN= grxC	A0A0F6CAM5_ECOLX (+8)	9 kDa	-3.3063	0.7509	1.0427	0.6615	-0.6091	1.693
87	Flavodoxin OS=Escherichia coli GN=fldA	A0A0F6C0I6_ECOLX [7]	20 kDa	-0.0966	0.8021	-0.2392	2.1292	-0.3582	0.8334
88	Putrescine-binding periplasmic protein OS=Escherichia coli GN=potD	A0A023KW13_ECOLX (+11)	39 kDa	0.007	1.4411	-0.3082	3.0254	0.2127	2.9509
89	Multidrug resistance protein MdtE OS=Escherichia coli N1 GN=mdtE PE=3 SV=1	K3JKS3_ECOLX	34 kDa	0.0544	0.7979	-0.112	1.3326	0.0042	-0.2364
90	Structural role in maturation of all 3 hydrogenases OS=Escherichia coli O157:H7 GN=hypE	Q8X814_ECO57	34 kDa	-0.044	-0.1158	0.0829	-1.0759	-0.2985	-0.6623
91	50S ribosomal protein L21 OS=Escherichia coli Xuzhou21 GN=rplU	A0A0F6C9F6_ECOLX (+9)	12 kDa	0.079	-1.2789	0.407	-0.8877	0.6515	-2.5737
92	Ribose-5-phosphate isomerase A OS=Escherichia coli GN=rpiA	A0A0F6C8N8_ECOLX (+8)	23 kDa	0.4851	-2.3521	-0.9353	-2.1248	-1.9425	1.1916
93	Putative cytochrome d ubiquinol oxidase subunit III OS=Escherichia coli N1 GN=yhcB	K3LCL2_ECOLX	15 kDa	0.0224	1.7801	0.1784	1.3979	0.0893	1.1043
94	3-isopropylmalate dehydrogenase OS=Escherichia coli GN=leuB	C3TQW2_ECOLX	40 kDa	-0.0009	2.9923	0.5913	3.1749	-0.0212	4.0465
95	Protein CreA OS=Escherichia coli GN=creA	A0A0F6CCX8_ECOLX (+8)	17 kDa	0.0318	-0.3848	-0.4473	1.2946	-0.1844	1.124
96	Glutamine--tRNA ligase OS=Escherichia coli GN=glnS	A0A0F6C0I2_ECOLX (+10)	64 kDa	0.048	-0.1985	-1.3253	0.3793	-1.3583	1.8246
97	Ferrous iron transporter OS=Escherichia coli GN=FeoA	A0A0F3U828_ECOLX [4]	41 kDa	0.0172	2.7474	-0.1215	1.9426	-0.1248	0.6739
98	Curli production assembly/transport component CsgF OS=Escherichia coli N1 GN=csgF	K3KU86_ECOLX (+1)	13 kDa	0.1861	1.2207	4.0035	1.8708	0.3875	0.9184
99	N5-carboxyaminoimidazole ribonucleotide mutase OS=Escherichia coli GN=purE	A0A0F6C058_ECOLX (+8)	18 kDa	-0.0846	1.4778	0.0342	1.8992	0.4597	1.1692
100	3-octaprenyl-4-hydroxybenzoate carboxy-lyase OS=Escherichia coli GN=ubiD	A0A0F6CBF5_ECOLX (+8)	56 kDa	0.0879	1.42	-0.1681	0.7163	0.4954	1.0008
101	3'(2'),5'-bisphosphate nucleotidase OS=Escherichia coli N1 GN=cysQ	K3JFQ8_ECOLX	25 kDa	0.0086	-1.3245	-0.107	-1.325	-0.2664	-0.3786
102	3-oxoacyl-[acyl-carrier-protein] synthase 3 OS=Escherichia coli GN=fabH	A0A066SNJ4_ECOLX (+8)	34 kDa	-0.0007	-1.176	-0.4747	-0.7858	-0.3323	-0.3565
103	RNA-binding protein Hfq OS=Escherichia coli GN=hfq	A0A0F6CCC8_ECOLX (+9)	11 kDa	0.033	-0.7105	0.1285	-2.4521	0.9743	-1.3356
104	Thioredoxin 2 OS=Escherichia coli GN=trxC	A0A0F6C7R5_ECOLX (+8)	16 kDa	0.0359	-2.2008	-0.0642	-1.7935	-0.5584	-1.844
105	Ferric uptake regulator OS=Escherichia coli O111:H11 str. CVM9455 GN=fur	K4Y7I2_ECOLX	16 kDa	-0.0002	-1.0823	-0.2872	-0.819	-0.4465	0.9651
106	Chemotaxis regulatory protein CheY OS=Escherichia coli GN=cheY	A0A0F6C5H6_ECOLX (+8)	14 kDa	0.0724	2.4331	-0.1516	2.5743	0.294	1.8545
END OF FILE
	KEY:
	Reference = Strain 86-24/In vitro
	Treatment 1 = Strain 86-24/In vivo
	Treatment 2 = Strain EDL933/In vitro
	Treatment 3 = Strain EDL933/In vivo
	Treatment 4 = Strain SS17/In vitro
	Treatment 5 = Strain SS17/In vivo
	M = Maintenance Diet
