# Supplementary material for: Novel reusable animal model for comparative evaluation of in vivo growth and protein-expression of Escherichia coli O157 strains in the bovine rumen
Source: PLoS One. 2022 May 26;17(5):e0268645. doi: 10.1371/journal.pone.0268645 (PMC9135228; doi:10.1371/journal.pone.0268645)
Supplement: S6 Table — A: iTRAQ quantitative samples view report of proteins differentially expressed by O157 strains in MRF, in comparison to the 86–24 in vitro proteome (reference-based analysis). B: iTRAQ quantitative samples view report of proteins differentially expressed by O157 strains in LRF, in comparison to the 86–24 in vitro proteome (reference-based analysis). (ZIP) [file pone.0268645.s010.zip › S6B_Table.xls]

## Sheet: Quantitative Samples View Repor
Table S6B. iTRAQ quantitative samples view report of proteins differentially expressed by O157 strains in LRF, in comparison to the 86-24 in vitro proteome (reference-based analysis).
Displaying: Log2 Fold Change				Reference	Treatment 1	Treatment 2	Treatment 3	Treatment 4	Treatment 5
#	Identified Proteins (119)	Accession Number	Molecular Weight	Quant 4 (Total of 10 fractions)	Quant 1 (Total of 10 fractions)	Quant 5 (Total of 10 fractions)	Quant 2 (Total of 10 fractions)	Quant 6 (Total of 10 fractions)	Quant 3 (Total of 10 fractions)
1	Flagellin OS=Escherichia coli GN=fliC PE=3 SV=1 (Q9L736_ECOLX)	Q9L736_ECOLX	60 kDa	0.0671	4.1405	-0.8489	6.6624	-0.6549	7.0447
2	Aldehyde-alcohol dehydrogenase OS=Escherichia coli GN=adhC	A0A0F6C3C1_ECOLX (+8)	96 kDa	-0.0942	-6.367	0.658	-5.5444	-0.9827	-3.7419
3	Glyceraldehyde-3-phosphate dehydrogenase OS=Escherichia coli GN=gapA	A0A0F6C571_ECOLX [9]	36 kDa	-0.0194	-3.1226	-0.5223	-4.8161	-1.2958	-5.3535
4	Glutamate decarboxylase OS=Escherichia coli GN=gadA/B	A0A0F6C442_ECOLX [5]	53 kDa	0.1517	-4.0559	0.3091	-2.485	-0.013	0.9142
5	Elongation factor Ts OS=Escherichia coli Xuzhou21 GN=tsf	A0A0F6BZ14_ECOLX (+8)	30 kDa	-0.2595	0.613	-0.3336	-0.385	0.0447	-2.9262
6	Formate acetyltransferase 1 OS=Escherichia coli Xuzhou21 GN=pflB	A0A0F6C1A1_ECOLX [7]	85 kDa	-0.346	-6.2021	-1.5936	-6.3062	-0.0429	-4.7467
7	Chaperone protein ClpB OS=Escherichia coli GN=clpB	A0A0F6C7S1_ECOLX (+2)	96 kDa	0.1904	-5.7459	-1.647	-3.2659	-0.1525	-3.3411
8	Enolase OS=Escherichia coli GN=eno	A0A0F6C895_ECOLX (+9)	46 kDa	0.1263	-4.3906	-0.423	-3.8199	-0.5523	-3.5262
9	DNA-directed RNA polymerase subunit beta OS=Escherichia coli GN=rpoB	A0A0F6CBU4_ECOLX (+9)	151 kDa	0.1017	-3.0969	-0.2034	-2.171	1.2474	-0.3228
10	Outer membrane porin protein C OS=Escherichia coli GN=ompC	A0A0F6C6S1_ECOLX [6]	41 kDa	0.2001	8.0766	0.7068	7.7813	-1.5458	11.9681
11	Maltoporin OS=Escherichia coli GN=lamB	A0A0F6CBZ7_ECOLX [7]	50 kDa	-0.0413	-0.285	0.9848	0.276	-0.3189	1.7647
12	DNA-binding protein OS=Escherichia coli O119:H2 GN=hns	A0A090AX77_ECOLX [13]	16 kDa	-0.1678	-2.6835	0.3056	-3.9093	-0.0893	-4.7174
13	6-phosphogluconate dehydrogenase, decarboxylating OS=Escherichia coli GN=gnd	A0A0F6C615_ECOLX [7]	51 kDa	0.0906	0.4827	-1.3949	-1.814	-1.5579	-2.8711
14	DNA protection during starvation protein OS=Escherichia coli GN=dps	A0A0F6C110_ECOLX (+9)	19 kDa	-0.2376	-4.2839	-0.3445	-1.8357	-0.0697	-1.9471
15	Trigger factor OS=Escherichia coli GN=tig	A0A0F6BZW8_ECOLX (+8)	48 kDa	-0.001	-0.3699	0.6813	0.5941	4.5743	3.2281
16	Phosphoglycerate kinase OS=Escherichia coli GN=pgk	A0A0F6C8P8_ECOLX (+5)	41 kDa	0.1936	-6.3014	-1.9534	-5.7206	0.6525	-5.6911
17	Glucose-6-phosphate isomerase OS=Escherichia coli GN=pgi	A0A0F6CBY6_ECOLX (+9)	62 kDa	0.132	-0.9459	0.2263	-1.5207	-1.2008	-3.3613
18	L-asparaginase II OS=Escherichia coli GN=ansB	A0A0F6C8T4_ECOLX [7]	37 kDa	0.239	-0.9413	0.5963	-1.854	-1.2702	-2.3276
19	Autonomous glycyl radical cofactor OS=Escherichia coli GN=grcA	A0A0F6C7R2_ECOLX (+8)	14 kDa	0.1826	-6.0833	-2.8959	-4.6088	-1.0267	-2.8289
20	Outer membrane channel protein OS=Escherichia coli GN=tolC	A0A0F6C915_ECOLX [6]	54 kDa	-0.0617	3.819	0.9092	4.9659	-0.9576	5.9074
21	D-ribose transporter subunit RbsB OS=Escherichia coli GN= rbsB	A0A0F6CB75_ECOLX (+7)	31 kDa	-0.033	2.6772	-0.051	5.6396	1.2164	1.529
22	Fructose-bisphosphate aldolase OS=Escherichia coli GN=fbaA	A0A0F6C8P7_ECOLX (+7)	39 kDa	0.288	-2.9192	-0.7191	-6.2297	-0.8449	-4.9988
23	Outer membrane protein assembly factor BamA OS=Escherichia coli GN=bamA	A0A0F6BZ21_ECOLX (+8)	91 kDa	-0.2541	3.2359	-0.0249	2.7889	-0.1628	4.0857
24	Catalase-peroxidase OS=Escherichia coli GN=katG	A0A037YMJ1_ECOLX (+10)	80 kDa	0.108	4.583	0.0758	1.3763	0.3174	-0.5773
25	Triosephosphate isomerase OS=Escherichia coli GN=tpiA	A0A0F6CBM9_ECOLX (+9)	27 kDa	0.3058	-3.5415	-0.8127	-3.3915	-1.0507	-5.324
26	2,3-bisphosphoglycerate-independent phosphoglycerate mutase OS=Escherichia coli GN=gpmI	A0A023L3A4_ECOLX (+10)	56 kDa	0.0198	-3.7653	-0.5345	-1.6356	-0.2022	-2.7852
27	Outer membrane protein X OS=Escherichia coli GN=ompX	A0A0F6C112_ECOLX (+8)	19 kDa	0.2113	8.0726	0.4751	9.2322	-2.8032	9.9326
28	Cluster of 30S ribosomal protein S2 OS=Escherichia coli GN=rpsB	A0A0F6BZ13_ECOLX [8]	27 kDa	0.119	0.9328	1.6115	0.5571	0.6981	0.5593
29	Sugar ABC transporter substrate-binding protein OS=Escherichia coli GN=Hypothetical	A0A0F3UFY7_ECOLX (+10)	36 kDa	0.0402	3.8087	0.5626	3.3757	1.8377	1.9231
30	Porin OS=Escherichia coli GN=ompF	A0A0F3U779_ECOLX (+7)	39 kDa	-0.0225	2.3271	0.2029	4.5638	-0.2543	10.8234
31	Long-chain fatty acid outer membrane transporter OS=Escherichia coli GN=fadL	A0A0F6C745_ECOLX (+2)	49 kDa	-0.0428	1.8847	0.2907	3.611	-1.3698	5.0946
32	Transcriptional regulator HU subunit alpha OS=Escherichia coli GN=hupA	A0A0F6CBV8_ECOLX (+8)	10 kDa	-0.0822	-2.6645	1.1899	-3.1248	0.6199	-4.1263
33	30S ribosomal protein S4 OS=Escherichia coli O119 GN=rpsD	A0A077K4W3_ECOLX (+14)	23 kDa	-0.1084	-3.4603	1.423	-3.0787	-0.0819	-2.1979
34	Serine--tRNA ligase OS=Escherichia coli GN=serS	A0A0F3U3S0_ECOLX (+10)	48 kDa	-0.998	-2.8116	-2.0158	-2.7553	0.5839	-2.1124
35	Glutamine synthetase OS=Escherichia coli GN=glnA	A0A0F6CBH7_ECOLX (+8)	52 kDa	-0.0984	-1.7346	-0.535	-0.0454	-1.0661	2.1869
36	Protein GrpE OS=Escherichia coli GN=grpE	A0A0E1IN68_ECOLX (+11)	22 kDa	0.0101	3.9102	0.2565	1.9255	0.2018	-0.8832
37	Ferrichrome outer membrane transporter OS=Escherichia coli GN=fhuA	A0A0F6BYZ6_ECOLX [9]	82 kDa	-0.3445	2.1638	-0.2975	3.6284	1.6556	6.8146
38	Aminoacyl-histidine dipeptidase OS=Escherichia coli GN=pepD	A0A0B0VQJ7_ECOLX (+7)	53 kDa	0.1824	-0.5484	-0.2886	-3.3947	0.2465	-4.4343
39	50S ribosomal protein L15 OS=Escherichia coli GN=rplO	A0A140RNX1_ECOLX	15 kDa	0.2322	-3.6655	3.2188	-2.9172	0.1037	-0.763
40	50S ribosomal protein L3 OS=Escherichia coli O119 GN=rplC	A0A077K611_ECOLX (+17)	22 kDa	-0.3404	-2.3073	2.77	-3.1315	0.7991	-1.7278
41	Pyruvate kinase OS=Escherichia coli GN=pykA	A0A0F6C5E8_ECOLX [5]	51 kDa	0.3217	-0.0591	-0.9425	-5.2316	0.2125	-4.8076
42	Glucose-specific PTS system component OS=Escherichia coli GN=crr	A0A0F6C7A5_ECOLX [10]	18 kDa	-0.407	-0.6781	-0.4891	-0.318	-3.9183	-1.6918
43	2,3-bisphosphoglycerate-dependent phosphoglycerate mutase OS=Escherichia coli GN=gpmA	A0A0F6C0Q4_ECOLX (+9)	29 kDa	-0.0706	-1.0629	-0.4033	-2.3677	-0.483	-6.1257
44	Putative outer membrane protein OS=Escherichia coli GN=slyB	A0A0F6C4T3_ECOLX	16 kDa	0.0181	2.3946	-0.1264	3.6097	-0.1816	2.8828
45	Threonine--tRNA ligase OS=Escherichia coli GN=thrS	A0A037Y430_ECOLX (+9)	74 kDa	0.2256	-3.8281	-1.5207	-1.7319	-0.0621	-0.028
46	Inosine-5'-monophosphate dehydrogenase OS=Escherichia coli O157:H7 (strain EC869) GN=guaB	A0A0H3PMC4_ECO5C	55 kDa	-0.3284	-2.2003	-1.7788	-1.019	-1.4294	-0.4675
47	30S ribosomal protein S7 OS=Escherichia coli GN=rpsG	A0A0F6C9T4_ECOLX (+14)	18 kDa	-0.5381	0.9543	1.6008	-2.1393	-1.3537	0.1586
48	30S ribosomal protein S6 OS=Escherichia coli GN=rpsF	A0A0F6CCF6_ECOLX (+9)	15 kDa	0.1532	3.272	1.0947	3.4743	-1.5685	3.0394
49	30S ribosomal protein S3 OS=Escherichia coli O115 GN=rpsC	A0A077K4Q6_ECOLX (+16)	26 kDa	-0.3449	-4.1769	1.7195	-4.7479	0.2839	-2.6366
50	Superoxide dismutase OS=Escherichia coli GN=sodA	A0A0F6C4U8_ECOLX (+8)	21 kDa	-0.0097	2.4679	-0.2555	0.2737	-0.1212	-2.6528
51	Putative endoribonuclease L-PSP OS=Escherichia coli O157:H7 (strain EC869) GN=tdcF	A0A0H3PZK0_ECO5C (+5)	14 kDa	0.2252	1.0804	-0.2001	0.7055	-0.0814	-1.8985
52	Citrate synthase OS=Escherichia coli GN=gltA	A0A0F6C0L6_ECOLX [10]	48 kDa	0.0888	-0.8273	-2.0168	-0.323	0.8831	-3.8796
53	TerD OS=Escherichia coli GN=terD	A0A0F6C2A2_ECOLX (+6)	21 kDa	0.0007	4.0191	0.7996	3.0197	-0.3407	0.3349
54	Glucose-1-phosphatase OS=Escherichia coli GN=agp	A0A0F3UBB5_ECOLX	46 kDa	-0.1135	3.8293	-0.0926	5.4172	0.2863	2.8083
55	Adenylosuccinate synthetase OS=Escherichia coli GN=purA	A0A0F6CCD3_ECOLX (+8)	47 kDa	-0.0657	-3.2167	-1.2211	-2.7982	-0.2734	-2.3114
56	ATP-dependent 6-phosphofructokinase OS=Escherichia coli GN=pfkA	A0A0J2D5M9_ECOLX	35 kDa	0.2439	-3.687	-1.6623	-3.0917	1.9684	-1.5052
57	7-alpha-hydroxysteroid dehydrogenase OS=Escherichia coli GN=hdhA	A0A0F6C4Q9_ECOLX (+8)	27 kDa	-0.3288	5.0386	-0.2163	1.8506	-0.8038	-0.7695
58	Phenylalanine--tRNA ligase alpha subunit OS=Escherichia coli GN=pheS	A0A0F6C504_ECOLX (+9)	37 kDa	-0.0797	0.7076	-0.6601	-0.5819	-0.7043	-0.341
59	Peptidase B OS=Escherichia coli GN=pepB	A0A0F6C7K7_ECOLX [8]	46 kDa	-0.0043	-0.8322	0.4294	-2.0522	-0.915	0.0794
60	Fumarate hydratase class I, anaerobic OS=Escherichia coli O157:H7 (strain EC869) GN=fumB	A0A0H3PV04_ECO5C [2]	60 kDa	0.0918	-0.3862	-0.757	-0.2012	4.3829	1.5803
61	ATP-dependent protease ATPase subunit HslU OS=Escherichia coli GN=hslU	A0A066RBH1_ECOLX (+11)	50 kDa	0.5906	-2.7309	-0.6647	-1.1831	2.4984	0.0678
62	NADH-quinone oxidoreductase OS=Escherichia coli GN=nuoG	A0A0F3UIJ5_ECOLX (+8)	100 kDa	-0.1543	1.9687	-0.696	1.0189	-0.715	1.1681
63	Probable thiol peroxidase OS=Escherichia coli Xuzhou21 GN=tpx	A0A0F6C3S0_ECOLX (+6)	18 kDa	-0.3463	1.6137	-0.8952	0.8824	-0.8333	-0.7363
64	NAD(P)H dehydrogenase (quinone) OS=Escherichia coli GN=mdaB	A0A0F6C1R5_ECOLX	20 kDa	-0.0881	1.7125	0.9756	2.4421	6.7261	2.8149
65	Fructose-bisphosphate aldolase OS=Escherichia coli GN=fbaB	A0A037Y4V8_ECOLX (+10)	38 kDa	-0.0508	1.1634	-1.2188	3.3871	-0.8948	0.822
66	Outer membrane protease OS=Escherichia coli GN=ompT1	A0A0F6C344_ECOLX (+3)	36 kDa	0.303	4.9519	0.6355	4.7689	-0.6044	2.6314
67	Glycerol kinase OS=Escherichia coli GN=glpK	C3SJ02_ECOLX (+1)	57 kDa	-0.3301	-1.3239	-1.3208	0.9725	1.9918	1.0976
68	Periplasmic protein OS=Escherichia coli GN=osmY	A0A0F6CCV9_ECOLX (+4)	21 kDa	-0.2742	0.9811	-0.3713	3.9075	1.097	0.8106
69	Acetyl-CoA carboxylase OS=Escherichia coli GN=accC	A0A066REV0_ECOLX (+10)	49 kDa	-0.057	-2.0557	-1.266	-3.2683	0.845	-2.5113
70	Phosphoheptose isomerase OS=Escherichia coli GN=gmhA	A0A0F6BZ89_ECOLX (+9)	21 kDa	-0.1867	1.1465	0.2298	0.3928	-0.6929	-1.0974
71	ADP-L-glycero-D-manno-heptose-6-epimerase OS=Escherichia coli GN=rfaD	A0A0F6CAN4_ECOLX (+12)	35 kDa	-0.1666	-2.9426	-0.5658	-2.3119	0.3351	-1.7424
72	Protein TolB OS=Escherichia coli GN=tolB	A0A0F6C0P6_ECOLX (+11)	46 kDa	-0.2718	2.3301	-0.2649	2.7947	-0.7775	2.9999
73	50S ribosomal protein L11 OS=Escherichia coli GN=rplK	A0A0F6CBU0_ECOLX (+9)	15 kDa	-0.0245	-0.8346	0.4152	-2.4375	0.471	-2.9246
74	Translation initiation factor IF-3 OS=Escherichia coli GN=infC	C3T7P7_ECOLX (+1)	21 kDa	0.2975	-1.2975	0.2235	-0.8838	0.3637	-1.1694
75	NAD(P)-dependent oxidoreductase OS=Escherichia coli GN=ucpA	A0A0D7CB02_ECOLX (+7)	28 kDa	-0.0174	1.0761	0.41	2.3075	0.3537	1.0541
76	Serine hydroxymethyltransferase OS=Escherichia coli O55:H7 (strain CB9615 / EPEC) GN=glyA	D3QN42_ECOCB	45 kDa	-0.2233	-0.9685	-0.1432	-1.1335	0.4183	1.5662
77	Vitamin B12 transporter BtuB OS=Escherichia coli GN=btuB	A0A0F6CBT1_ECOLX (+4)	68 kDa	0.1785	1.3967	0.4611	2.815	0.0548	4.8983
78	30S ribosomal protein S11 OS=Escherichia coli O115 GN=rpsK	A0A077K6T2_ECOLX (+17)	14 kDa	0.0689	-2.5475	0.933	-1.3296	0.3595	-0.8437
79	Putative stress-response protein OS=Escherichia coli Xuzhou21 GN=yjbJ	A0A0F6CC06_ECOLX (+8)	8 kDa	-0.0177	-1.1153	-0.5099	0.6315	0.3424	0.7042
80	LPS-assembly protein LptD OS=Escherichia coli GN=lptD	A0A0F6BYQ2_ECOLX [5]	90 kDa	0.0617	1.3772	0.133	2.5407	-0.9694	3.276
81	Uncharacterized protein OS; putative O-antigen capsule outer membrane auxillary protein export channel=Escherichia coli GN=slbB	A0A0F6C1P4_ECOLX (+8)	42 kDa	-0.1885	3.7527	0.1354	4.5401	-1.0052	5.4657
82	Integration host factor subunit alpha OS=Escherichia coli GN=ihfA	A0A0F6C502_ECOLX (+9)	11 kDa	-0.1256	-4.1426	0.7105	-2.6871	0.1691	-3.2223
83	Putative scaffolding protein in the formation of a murein-synthesizing holoenzyme OS=Escherichia coli GN=mipA/ompV family	A0A0F6C574_ECOLX (+4)	28 kDa	0.1566	4.6279	0.4139	3.7282	-0.6134	4.8826
84	Adenylate kinase OS=Escherichia coli GN=adk	A0A0F6C005_ECOLX [7]	24 kDa	0.0186	-3.6798	-1.4537	-3.1969	1.2297	-4.1074
85	Phosphoserine aminotransferase OS=Escherichia coli GN=serC	A0A0F6C1A5_ECOLX (+5)	40 kDa	-0.3584	-0.2179	-0.4253	1.7776	-0.3761	-0.9641
86	Ferritin OS=Escherichia coli GN=ftn	A0A0F3TY56_ECOLX (+9)	19 kDa	-0.0266	3.4499	0.6715	-3.9903	-2.1994	0.0746
87	Deoxyribose-phosphate aldolase OS=Escherichia coli GN=deoC	A0A0F6CCW3_ECOLX (+9)	28 kDa	0.0747	-2.9867	-0.6484	-1.0207	0.261	-1.2565
88	Beta-D-glucoside glucohydrolase OS=Escherichia coli GN=bglX	A0A0F6C6I6_ECOLX [5]	83 kDa	-0.0477	1.794	0.3835	2.0434	0.5734	1.5841
89	Phosphopentomutase OS=Escherichia coli GN=deoB	A0A066SY18_ECOLX (+10)	44 kDa	0.1267	-3.784	-0.7615	-3.4606	1.9683	-2.553
90	3-hydroxydecanoyl-[acyl-carrier-protein] dehydratase OS=Escherichia coli Xuzhou21 GN=fabA	A0A0F6C1F1_ECOLX (+14)	19 kDa	0.1215	2.7524	-0.1393	2.5303	-0.1286	1.0272
91	Cystine transporter subunit OS=Escherichia coli Xuzhou21 GN=fliY	A0A0F6C5K7_ECOLX (+5)	29 kDa	0.1087	2.8308	4.763	6.1763	5.7016	4.2488
92	Nucleoside-specific channel-forming protein Tsx OS=Escherichia coli GN=tsx	A0A0D0NGK1_ECOLX (+9)	34 kDa	0.1409	1.2556	0.6711	0.4335	0.7604	2.5687
93	2,5-diketo-D-gluconate reductase A OS=Escherichia coli Xuzhou21 GN=dkgA	A0A0F6C8Y9_ECOLX (+5)	31 kDa	-0.0679	-2.4907	-0.8042	0.2058	1.716	-3.7162
94	Outer membrane protein assembly factor BamD OS=Escherichia coli GN=bamD	A0A0J2BAD4_ECOLX	28 kDa	0.0711	2.2497	0.165	2.2759	-0.3899	2.4737
95	S-adenosylmethionine synthase OS=Escherichia coli GN=metK	A0A0F6C8R9_ECOLX (+9)	42 kDa	0.0224	-0.8158	-0.476	-0.341	-0.57	-0.9574
96	Translation initiation factor IF-2 OS=Escherichia coli GN=infB	A0A0F6C9E0_ECOLX (+7)	97 kDa	-0.1811	0.5799	0.0805	1.1945	2.3385	2.6061
97	Transcription termination/antitermination protein NusA OS=Escherichia coli GN=nusA	A0A0F6C9E1_ECOLX (+6)	55 kDa	1.0689	-0.1653	0.8608	1.1429	0.1951	1.729
98	Lon protease OS=Escherichia coli Xuzhou21 GN=lon	A0A0F6BZX1_ECOLX (+11)	89 kDa	0.2938	-0.7699	-0.0983	-0.4724	2.4122	0.799
99	Succinyl-CoA ligase [ADP-forming] subunit alpha OS=Escherichia coli GN= sucD	A0A0F6C0M5_ECOLX (+9)	30 kDa	-0.0163	-2.4238	-1.2234	-1.405	1.7045	-1.417
100	Transcription elongation factor GreA OS=Escherichia coli O111:H8 str. CVM9634 GN=greA	K4UZX9_ECOLX	18 kDa	-0.0152	0.7321	0.2023	2.0438	0.5026	2.0908
101	Glucose-1-phosphate adenylyltransferase OS=Escherichia coli GN=glgC	A0A0F6CA16_ECOLX (+9)	49 kDa	-0.1411	0.4974	-0.7272	0.2501	-0.4578	-1.0579
102	Transketolase OS=Escherichia coli GN=tktA	C3T0J6_ECOLX	73 kDa	-0.0009	0.8146	0.0422	1.1408	0.1302	1.2012
103	Aldo-keto reductase OS=Escherichia coli GN=yeaE	A0A0F6C8X8_ECOLX [6]	39 kDa	0.1475	1.4682	0.3426	1.9666	-0.1236	0.8815
104	Molybdate transporter OS=Escherichia coli GN=modA	A0A0F3UDV0_ECOLX	27 kDa	0.0746	1.3687	-0.2318	1.7943	0.4981	1.6693
105	Glycine--tRNA ligase beta subunit OS=Escherichia coli GN=glyS	A0A093EHH5_ECOLX (+2)	77 kDa	-0.0324	-0.7719	-0.4759	0.4893	0.4163	1.2759
106	Amino acid transporter OS=Escherichia coli GN=ybaT	A0A061KFG2_ECOLX (+11)	33 kDa	-0.0019	1.5007	-0.2156	2.979	0.3927	1.9503
107	6-phospho-beta-glucosidase BglA OS=Escherichia coli GN=bglA	A0A0F6C8M6_ECOLX (+8)	55 kDa	0.1494	1.2116	-0.0797	-0.5787	-0.2869	-1.3644
108	6-phosphogluconolactonase OS=Escherichia coli GN=pgl	E2QID3_ECOLX (+1)	36 kDa	-0.146	-0.0252	-0.9394	-0.3659	-0.1787	-0.9422
109	Ribose-5-phosphate isomerase A OS=Escherichia coli GN=rpiA	A0A0F6C8N8_ECOLX (+8)	23 kDa	0.0867	-0.3728	-0.9586	-0.0728	0.3629	-0.7209
110	Cytochrome d ubiquinol oxidase subunit III OS=Escherichia coli GN=yhcB	A0A0F6C9J7_ECOLX (+9)	15 kDa	-0.2329	-0.255	-0.5565	0.1989	0.0906	1.6374
111	3-oxoacyl-(Acyl carrier protein) synthase I OS=Escherichia coli GN=fabB	A0A0F6C725_ECOLX (+9)	43 kDa	0.1096	2.2821	-0.2059	1.0502	1.109	0.8708
112	3-oxoacyl-[acyl-carrier-protein] synthase 2 OS=Escherichia coli GN=fabF	A0A0F6C2L3_ECOLX (+7)	43 kDa	-0.0035	-1.0633	-0.213	-0.7112	0.632	-0.1806
113	Gentisate 1,2-dioxygenase OS=Escherichia coli GN=gtdA	A0A0B0VQI2_ECOLX	38 kDa	0.0005	-1.0181	-0.4148	-0.0703	-0.5441	-0.8723
114	Glycerol dehydrogenase OS=Escherichia coli Xuzhou21 GN=gldA	A0A0F6CBQ9_ECOLX (+8)	39 kDa	-0.1612	1.4449	-0.1811	1.5114	-0.4722	1.7895
115	Acetyl-coenzyme A carboxylase carboxyl transferase subunit alpha OS=Escherichia coli GN=accA	A0A0F6BZ29_ECOLX (+10)	35 kDa	0.1505	-1.8098	-0.7139	-2.0863	0.3008	-1.2743
116	Flagellar hook protein FlgE OS=Escherichia coli GN=flgE	A0A0B0VWY9_ECOLX [13]	42 kDa	0.0352	1.2889	-0.1963	2.6803	-0.318	2.5155
117	Tartrate dehydrogenase OS=Escherichia coli GN=dmlA	A0A0E1IKG3_ECOLX (+10)	40 kDa	0.0154	-1.7964	0.3081	0.0288	-0.9259	-0.1504
118	Protein translocase subunit SecD OS=Escherichia coli GN=secD	A0A0F6BZT7_ECOLX (+10)	67 kDa	0.0217	-1.1944	0.0565	0.0824	0.0404	0.4327
119	Uracil phosphoribosyltransferase OS=Escherichia coli GN=upp	A0A0F6C7H7_ECOLX (+10)	23 kDa	-0.0045	-0.0146	-0.1167	0.0958	1.1442	0.4514
END OF FILE
	KEY:
	Reference = Strain 86-24/In vitro
	Treatment 1 = Strain 86-24/In vivo
	Treatment 2 = Strain EDL933/In vitro
	Treatment 3 = Strain EDL933/In vivo
	Treatment 4 = Strain SS17/In vitro
	Treatment 5 = Strain SS17/In vivo
	L = Lactation Diet
