# Supplementary material for: Novel reusable animal model for comparative evaluation of in vivo growth and protein-expression of Escherichia coli O157 strains in the bovine rumen
Source: PLoS One. 2022 May 26;17(5):e0268645. doi: 10.1371/journal.pone.0268645 (PMC9135228; doi:10.1371/journal.pone.0268645)
Supplement: S7 Table — A. O157 proteins significantly different between the in vitro and in vivo culture conditions in MRF determined by using reference-free analysis of iTRAQ data. B. O157 proteins significantly different between the in vitro and in vivo culture conditions in LRF determined by using reference-free analysis of iTRAQ data. (ZIP) [file pone.0268645.s011.zip]

Archive with 2 entries (2 files):
- S7A_Table.xlsx
- S7B_Table.xlsx
