# Supplementary material for: Novel reusable animal model for comparative evaluation of in vivo growth and protein-expression of Escherichia coli O157 strains in the bovine rumen
Source: PLoS One. 2022 May 26;17(5):e0268645. doi: 10.1371/journal.pone.0268645 (PMC9135228; doi:10.1371/journal.pone.0268645)
Supplement: S7 Table — A. O157 proteins significantly different between the in vitro and in vivo culture conditions in MRF determined by using reference-free analysis of iTRAQ data. B. O157 proteins significantly different between the in vitro and in vivo culture conditions in LRF determined by using reference-free analysis of iTRAQ data. (ZIP) [file pone.0268645.s011.zip › S7A_Table.xlsx]

## Sheet: iTRAQ_maint_sigs
Table S7A. O157 proteins significantly different between the in vitro and in vivo culture conditions in MRF determined by using reference-free analysis of iTRAQ data.
	Based on Scaffold normalized iTRAQ reporter intensities. Significance determined by Mann-Whitney Test. Only proteins with an absolute L2FC value of 0.5 or greater.
	In-vitro condition used as reference (negative L2FC values indicate enrichment in the in-vitro condition).
accno	pval	lfc	Gene	description	psort_loc
A0A376VE31	0.0039	-1.3	glgB	1,4-alpha-glucan branching enzyme GlgB OS=Escherichia coli OX=562 GN=glgB PE=3 SV=1 UPId=UP000254495 PPId=UP000000625	Cytoplasmic
AAG58244.1	0.0039	-1.09	yhaR	orf, hypothetical protein [Escherichia coli O157:H7 str. EDL933]	Cytoplasmic
AAG55839.1	0.00022	-0.87	fabG	3-oxoacyl-[acyl-carrier-protein] reductase [Escherichia coli O157:H7 str. EDL933]	Cytoplasmic			Blue is enriched in vitro in MRF
AAG59354.1	0.00021	-0.85	frdB	fumarate reductase, anaerobic, iron-sulfur protein subunit [Escherichia coli O157:H7 str. EDL933]	CytoplasmicMembrane
AAG58448.1	0.0001	-0.84	rpsG	30S ribosomal subunit protein S7, initiates assembly [Escherichia coli O157:H7 str. EDL933]	Cytoplasmic
AAG58418.1	0.0039	-0.82	rpsK	30S ribosomal subunit protein S11 [Escherichia coli O157:H7 str. EDL933]	Cytoplasmic
AAG58415.1	0.00035	-0.8	rplQ	50S ribosomal subunit protein L17 [Escherichia coli O157:H7 str. EDL933]	Cytoplasmic
AAG54803.1	0.00035	-0.77	ybaY	glycoprotein/polysaccharide metabolism [Escherichia coli O157:H7 str. EDL933]	Periplasmic			Red is enriched in vivo in MRF
AAG54480.1	0.0001	-0.72	hlpA	histone-like protein, located in outer membrane or nucleoid [Escherichia coli O157:H7 str. EDL933]	Periplasmic
AAG58417.1	0.0001	-0.71	rpsD	30S ribosomal subunit protein S4 [Escherichia coli O157:H7 str. EDL933]	Cytoplasmic
AAG57892.1	0.0001	-0.67	eno	enolase [Escherichia coli O157:H7 str. EDL933]	Cytoplasmic
A0A2X1J5F1	0.00035	-0.64	mtlA	PTS system subunit IIABC OS=Escherichia coli OX=562 GN=mtlA_2 PE=4 SV=1 UPId=UP000250561 PPId=UP000000625	CytoplasmicMembrane
A0A0K5Z365	0.01	-0.62	rpsU	30S ribosomal protein S21 OS=Escherichia coli OX=562 GN=rpsU PE=3 SV=1 UPId=UP000044469 PPId=UP000000625	Cytoplasmic
AAG59425.1	0.0039	-0.6	ytfQ	putative LACI-type transcriptional regulator [Escherichia coli O157:H7 str. EDL933]	Periplasmic
AAG55837.1	0.016	-0.6	fabH	3-oxoacyl-[acyl-carrier-protein] synthase III; acetylCoA ACP transacylase [Escherichia coli O157:H7 str. EDL933]	Cytoplasmic
A0A376T5E0	0.00067	-0.57	azr	Putative NADPH-dependent FMN reductase OS=Escherichia coli OX=562 GN=azr PE=4 SV=1 UPId=UP000255260 PPId=UP000000625	Cytoplasmic
AAG59197.1	0.0001	-0.57	hupA	DNA-binding protein HU-alpha (HU-2) [Escherichia coli O157:H7 str. EDL933]	Cytoplasmic
AAG58131.1	0.0036	-0.57	hybC	probable large subunit, hydrogenase-2 [Escherichia coli O157:H7 str. EDL933]	CytoplasmicMembrane
EDZ77431.1	0.0001	-0.56	fkpA	FKBP-type peptidyl-prolyl cis-trans isomerase FkpA [Escherichia coli O157:H7 str. EC4206]	Periplasmic
AAG58088.1	0.0001	-0.54	ansB	periplasmic L-asparaginase II [Escherichia coli O157:H7 str. EDL933]	Periplasmic
A0A1D3KQB7	0.025	-0.53	yibN	Putative rhodanase-like exported protein OS=Escherichia coli OX=562 GN=yibN PE=4 SV=1 UPId=UP000095528 PPId=UP000000625	Unknown
A0A376SRV0	0.037	-0.53	ddlA	D-alanine--D-alanine ligase OS=Escherichia coli OX=562 GN=ddlA PE=3 SV=1 UPId=UP000254180 PPId=UP000000625	Cytoplasmic
AAG58320.1	0.0065	-0.52	rplU	50S ribosomal subunit protein L21 [Escherichia coli O157:H7 str. EDL933]	Cytoplasmic
AAG58422.1	0.0001	-0.51	rplO	50S ribosomal subunit protein L15 [Escherichia coli O157:H7 str. EDL933]	Cytoplasmic
AAG58051.1	0.0001	-0.5	fba	fructose-bisphosphate aldolase, class II [Escherichia coli O157:H7 str. EDL933]	Cytoplasmic
AAG57543.1	0.016	0.5	cysP	thiosulfate binding protein [Escherichia coli O157:H7 str. EDL933]	Periplasmic
AAG54985.1	0.0015	0.5	ybeK	putative tRNA synthetase [Escherichia coli O157:H7 str. EDL933]	Unknown
A0A2X1LIJ9	0.016	0.5	dksA	RNA polymerase-binding transcription factor OS=Escherichia coli OX=562 GN=dksA_2 PE=4 SV=1 UPId=UP000250561 PPId=UP000000625	Cytoplasmic
AAG54776.1	0.0001	0.5	yajQ	orf, hypothetical protein [Escherichia coli O157:H7 str. EDL933]	Cytoplasmic
A0A376W8P8	0.0092	0.51	bcp	Thioredoxin-dependent thiol peroxidase OS=Escherichia coli OX=562 GN=bcp PE=4 SV=1 UPId=UP000254716 PPId=UP000000625	Cytoplasmic
A0A376TF05	0.0054	0.51	ydgH	Protein YdgH OS=Escherichia coli OX=562 GN=ydgH_2 PE=4 SV=1 UPId=UP000254405 PPId=UP000000625	Unknown
AAG54686.1	0.0001	0.52	codA	cytosine deaminase [Escherichia coli O157:H7 str. EDL933]	Cytoplasmic
AAG58705.1	0.01	0.53	cspA	cold shock protein 7.4, transcriptional activator of hns [Escherichia coli O157:H7 str. EDL933]	Cytoplasmic
AAG54787.1	0.0041	0.53	clpP	ATP-dependent proteolytic subunit of clpA-clpP serine protease, heat shock protein F21.5 [Escherichia coli O157:H7 str. EDL933]	Cytoplasmic
A0A1E3N634	0.0027	0.53	nfuA	Fe/S biogenesis protein NfuA OS=Shigella sp. FC569 OX=1892897 GN=nfuA PE=3 SV=1 UPId=UP000094766 PPId=UP000000625	Cytoplasmic
AAG54430.1	0.0001	0.54	yadF	putative carbonic anhdrase [Escherichia coli O157:H7 str. EDL933]	Cytoplasmic
AAG58484.1	0.00028	0.54	trpS	tryptophan tRNA synthetase [Escherichia coli O157:H7 str. EDL933]	Cytoplasmic
AAG55076.1	0.0001	0.54	tolB	periplasmic protein involved in the tonb-independent uptake of group A colicins [Escherichia coli O157:H7 str. EDL933]	Periplasmic
AAG54483.1	0.025	0.54	lpxA	UDP-N-acetylglucosamine acetyltransferase; lipid A biosynthesis [Escherichia coli O157:H7 str. EDL933]	Cytoplasmic
AAG54454.1	0.00021	0.54	fhuA	outer membrane protein receptor for ferrichrome, colicin M, and phages T1, T5, and phi80 [Escherichia coli O157:H7 str. EDL933]	OuterMembrane
AAG54911.1	0.0001	0.54	nfnB	oxygen-insensitive NAD(P)H nitroreductase [Escherichia coli O157:H7 str. EDL933]	Unknown
A0A376RJQ7	0.0065	0.54	dadX	Alanine racemase, catabolic OS=Escherichia coli OX=562 GN=dadX_2 PE=4 SV=1 UPId=UP000254159 PPId=UP000000625	Cytoplasmic
AAG54392.1	0.00035	0.56	murD	UDP-N-acetylmuramoylalanine-D-glutamate ligase [Escherichia coli O157:H7 str. EDL933]	Unknown
AAG57102.1	0.0039	0.56	Z3206	putative UDP-galactose 4-epimerase [Escherichia coli O157:H7 str. EDL933]	Cytoplasmic
A0A2X1N8G2	0.00035	0.57	ispD	2-C-methyl-D-erythritol 4-phosphate cytidylyltransferase OS=Escherichia coli OX=562 GN=ispD_1 PE=3 SV=1 UPId=UP000250437 PPId=UP000000625	Cytoplasmic
A0A2S8EHG0	0.037	0.58	sufl	Cell division protein FtsP OS=Shigella flexneri OX=623 GN=sufI PE=3 SV=1 UPId=UP000001006 PPId=UP000000625	Periplasmic
AAG59207.1	0.0001	0.58	aceA	isocitrate lyase [Escherichia coli O157:H7 str. EDL933]	Cytoplasmic
AAG55838.1	0.0065	0.59	fabD	malonyl-CoA-[acyl-carrier-protein] transacylase [Escherichia coli O157:H7 str. EDL933]	Cytoplasmic
AAG56472.1	0.0031	0.6	Z2442	orf, hypothetical protein [Escherichia coli O157:H7 str. EDL933]	Unknown
A0A365Q3J9	0.0039	0.6	DQW49_23350	Cold-shock protein OS=Escherichia coli O111:NM OX=373045 GN=DQW49_23350 PE=4 SV=1 UPId=UP000252789 PPId=UP000000625	Cytoplasmic
AAG58569.1	0.0001	0.63	livJ	high-affinity amino acid transport system; periplasmic binding protein [Escherichia coli O157:H7 str. EDL933]	Periplasmic
AAG58548.1	0.024	0.64	yhhW	orf, hypothetical protein [Escherichia coli O157:H7 str. EDL933]	Cytoplasmic
AAG56771.1	0.0001	0.64	yeaF	orf, hypothetical protein [Escherichia coli O157:H7 str. EDL933]	OuterMembrane
AAG54629.1	0.012	0.65	Z0372	hypothetical protein Z0372 [Escherichia coli O157:H7 str. EDL933]	Unknown
EZA70160.1	0.025	0.66	BY40_13605	hypothetical protein BY40_13605 [Escherichia coli O157:H16 str. 98-3133]	Extracellular
A0A377F6A1	0.0001	0.66	fabA	3-hydroxydecanoyl-[acyl-carrier-protein] dehydratase OS=Escherichia coli OX=562 GN=fabA_2 PE=3 SV=1 UPId=UP000254255 PPId=UP000000625	Cytoplasmic
AAG56270.1	0.0065	0.67	Z2210	putative sulfatase [Escherichia coli O157:H7 str. EDL933]	Unknown
AAG57643.1	0.0039	0.67	Z3796	orf, hypothetical protein [Escherichia coli O157:H7 str. EDL933]	Cytoplasmic
A0A2B7LJY8	0.0039	0.67	raiA	Ribosome-associated inhibitor A OS=Escherichia marmotae OX=1499973 GN=raiA PE=4 SV=1 UPId=UP000254454 PPId=UP000000625	Cytoplasmic
A0A376VKF8	0.05	0.69	dmsB	Anaerobic dimethyl sulfoxide reductase subunit B OS=Escherichia coli OX=562 GN=dmsB_3 PE=4 SV=1 UPId=UP000254495 PPId=UP000000625	Unknown
A0A376NIF8	0.0065	0.69	yceI	Protein YceI OS=Escherichia coli OX=562 GN=yceI PE=3 SV=1 UPId=UP000254405 PPId=UP000000625	Unknown
A0A0H3JCD7	0.0039	0.69	ECs_0338	Reductase OS=Escherichia coli O157:H7 OX=83334 GN=ECs_0338 PE=4 SV=1 UPId=UP000000558 PPId=UP000000625	Cytoplasmic
AAG56576.1	0.05	0.7	Z2577	putative oxidoreductase, Fe-S subunit [Escherichia coli O157:H7 str. EDL933]	Unknown
A0A3L4KP74	0.05	0.71	tkt	Transketolase OS=Escherichia coli OX=562 GN=tkt PE=3 SV=1 UPId=UP000281241 PPId=UP000000625	Cytoplasmic
AAG58028.1	0.0039	0.73	yqfB	orf, hypothetical protein [Escherichia coli O157:H7 str. EDL933]	Cytoplasmic
AAG59414.1	0.00035	0.73	ytfJ	orf, hypothetical protein [Escherichia coli O157:H7 str. EDL933]	Unknown
AAG58934.1	0.016	0.74	atpC	membrane-bound ATP synthase, F1 sector, epsilon-subunit [Escherichia coli O157:H7 str. EDL933]	Cytoplasmic
A0A1E2VHH7	0.0039	0.74	BFF50_23465	Uncharacterized protein OS=Shigella sp. FC2928 OX=1886517 GN=BFF50_23465 PE=4 SV=1 UPId=UP000095127 PPId=UP000000625	Unknown
AAG55092.1	0.0001	0.74	modA	molybdate-binding periplasmic protein; permease [Escherichia coli O157:H7 str. EDL933]	Periplasmic
A0A377BTD7	0.0039	0.76	ilvC	Ketol-acid reductoisomerase OS=Escherichia coli OX=562 GN=ilvC_1 PE=3 SV=1 UPId=UP000254088 PPId=UP000000625	Cytoplasmic
A0A2B7LJY3	0.016	0.76	rpsP	30S ribosomal protein S16 OS=Escherichia marmotae OX=1499973 GN=rpsP PE=3 SV=1 UPId=UP000254454 PPId=UP000000625	Cytoplasmic
AAG55002.1	0.0054	0.76	glnS	glutamine tRNA synthetase [Escherichia coli O157:H7 str. EDL933]	Cytoplasmic
AAG57276.1	0.0001	0.78	Z3393	putative 1,2-dioxygenase [Escherichia coli O157:H7 str. EDL933]	Cytoplasmic
A0A2X3LM07	0.0065	0.8	glpD	Aerobic glycerol-3-phosphate dehydrogenase OS=Escherichia coli OX=562 GN=glpD_2 PE=4 SV=1 UPId=UP000250991 PPId=UP000000625	Cytoplasmic
AAG55867.1	0.0001	0.81	potD	spermidine/putrescine periplasmic transport protein [Escherichia coli O157:H7 str. EDL933]	Periplasmic
A0A2W6P998	0.001	0.82	leuB	3-isopropylmalate dehydrogenase (Fragment) OS=Escherichia coli OX=562 GN=leuB PE=3 SV=1 UPId=UP000249482 PPId=UP000000625	Cytoplasmic
AAG59396.1	0.049	0.86	rpsF	30S ribosomal subunit protein S6 [Escherichia coli O157:H7 str. EDL933]	Cytoplasmic
AAG58688.1	0.0001	0.86	dppA	dipeptide transport protein [Escherichia coli O157:H7 str. EDL933]	Periplasmic
A0A376SEY5	0.0065	0.92	ribB	3,4-dihydroxy-2-butanone 4-phosphate synthase OS=Escherichia coli OX=562 GN=ribB_2 PE=4 SV=1 UPId=UP000254180 PPId=UP000000625	Cytoplasmic
AAG56938.1	0.0001	1.01	fliC	flagellar biosynthesis; flagellin, filament structural protein [Escherichia coli O157:H7 str. EDL933]	Extracellular
AAG56872.1	0.00035	1.08	cheY	chemotaxis regulator transmits chemoreceptor signals to flagelllar motor components [Escherichia coli O157:H7 str. EDL933]	Cytoplasmic
