# Supplementary material for: Novel reusable animal model for comparative evaluation of in vivo growth and protein-expression of Escherichia coli O157 strains in the bovine rumen
Source: PLoS One. 2022 May 26;17(5):e0268645. doi: 10.1371/journal.pone.0268645 (PMC9135228; doi:10.1371/journal.pone.0268645)
Supplement: S7 Table — A. O157 proteins significantly different between the in vitro and in vivo culture conditions in MRF determined by using reference-free analysis of iTRAQ data. B. O157 proteins significantly different between the in vitro and in vivo culture conditions in LRF determined by using reference-free analysis of iTRAQ data. (ZIP) [file pone.0268645.s011.zip › S7B_Table.xlsx]

## Sheet: iTRAQ_lact_sigs
Table S7B. O157 proteins significantly different between the in vitro and in vivo culture conditions in LRF determined by using reference-free analysis of iTRAQ data.
	Based on Scaffold normalized iTRAQ reporter intensities. Significance determined by Mann-Whitney Test. Only proteins with an absolute L2FC value of 0.5 or greater.
	In-vitro condition used as reference (negative L2FC values indicate enrichment in the in-vitro condition).
accno	pval	lfc	gene	description	psort_loc
A0A2X2HSZ0	0.05	-1.87	dcuA	Anaerobic C4-dicarboxylate transporter OS=Shigella boydii OX=621 GN=dcuA_3 PE=4 SV=1 UPId=UP000251799 PPId=UP000000625	CytoplasmicMembrane			Blue is enriched in vitro in LRF
AAG56094.1	0.00098	-1.37	hns	DNA-binding protein HLP-II (HU, BH2, HD, NS); pleiotropic regulator [Escherichia coli O157:H7 str. EDL933]	Cytoplasmic
AAG58434.1	0.0039	-1.31	rplP	50S ribosomal subunit protein L16 [Escherichia coli O157:H7 str. EDL933]	Cytoplasmic
AAG56769.1	0.05	-1.2	yeaD	orf, hypothetical protein [Escherichia coli O157:H7 str. EDL933]	Cytoplasmic
AAG59197.1	0.0001	-1.12	hupA	DNA-binding protein HU-alpha (HU-2) [Escherichia coli O157:H7 str. EDL933]	Cytoplasmic
AAG55388.1	0.0001	-1.11	pflB	formate acetyltransferase 1 [Escherichia coli O157:H7 str. EDL933]	Cytoplasmic
AAG59354.1	0.0023	-1.09	frdB	fumarate reductase, anaerobic, iron-sulfur protein subunit [Escherichia coli O157:H7 str. EDL933]	CytoplasmicMembrane
AAG59116.1	0.05	-1.02	yiiT	putative regulator [Escherichia coli O157:H7 str. EDL933]	Cytoplasmic
A0A376VFU3	0.05	-0.97	ygfZ	tRNA-modifying protein OS=Escherichia coli OX=562 GN=ygfZ_2 PE=4 SV=1 UPId=UP000254495 PPId=UP000000625	Unknown			Red is enriched in vivo in LRF
AAG56699.1	0.00067	-0.96	himA (ihfA)	integration host factor (IHF), alpha subunit; site specific recombination [Escherichia coli O157:H7 str. EDL933]	Cytoplasmic
A0A376MJI9	0.05	-0.94	rpmD	50S ribosomal protein L30 OS=Escherichia coli OX=562 GN=rpmD PE=3 SV=1 UPId=UP000254817 PPId=UP000000625	Cytoplasmic
A0A0H2V592	0.05	-0.94	yjbR	Uncharacterized protein OS=Shigella flexneri OX=623 GN=yjbR PE=4 SV=1 UPId=UP000001006 PPId=UP000000625	Unknown
AAG58417.1	0.0001	-0.93	rpsD	30S ribosomal subunit protein S4 [Escherichia coli O157:H7 str. EDL933]	Cytoplasmic
AAG58435.1	0.0001	-0.92	rpsC	30S ribosomal subunit protein S3 [Escherichia coli O157:H7 str. EDL933]	Cytoplasmic
AAG58426.1	0.0001	-0.9	rplF	50S ribosomal subunit protein L6 [Escherichia coli O157:H7 str. EDL933]	Cytoplasmic
AAG58052.1	0.0001	-0.9	pgk	phosphoglycerate kinase [Escherichia coli O157:H7 str. EDL933]	Cytoplasmic
AAG58518.1	0.0013	-0.89	malP	maltodextrin phosphorylase [Escherichia coli O157:H7 str. EDL933]	Cytoplasmic
AAG58422.1	0.0001	-0.88	rplO	50S ribosomal subunit protein L15 [Escherichia coli O157:H7 str. EDL933]	Cytoplasmic
A0A1D3U3P1	0.05	-0.85	yeeX	UPF0265 protein YeeX OS=Escherichia coli OX=562 GN=yeeX PE=3 SV=1 UPId=UP000095528 PPId=UP000000625	Cytoplasmic
AAG59563.1	0.00035	-0.84	deoA	thymidine phosphorylase [Escherichia coli O157:H7 str. EDL933]	Cytoplasmic
AAG58320.1	0.05	-0.84	rplU	50S ribosomal subunit protein L21 [Escherichia coli O157:H7 str. EDL933]	Cytoplasmic
A0A0K5Z365	0.05	-0.82	rpsU	30S ribosomal protein S21 OS=Escherichia coli OX=562 GN=rpsU PE=3 SV=1 UPId=UP000044469 PPId=UP000000625	Cytoplasmic
AAG56096.1	0.0001	-0.82	adhE	CoA-linked acetaldehyde dehydrogenase and iron-dependent alcohol dehydrogenase; pyruvate-formate-lyase deactivase [Escherichia coli O157:H7 str. EDL933]	Cytoplasmic
EZA73485.1	0.0001	-0.82	rfaD	ADP-L-glycero-D-manno-heptose-6-epimerase [Escherichia coli O157:H16 str. 98-3133]	Cytoplasmic
BAB33950.2	0.016	-0.78	adk	adenylate kinase [Escherichia coli O157:H7 str. Sakai]	Cytoplasmic
AAG54820.1	0.05	-0.78	ybaB	orf, hypothetical protein [Escherichia coli O157:H7 str. EDL933]	Unknown
A0A376VBV7	0.05	-0.75	yibL	Putative cytoplasmic protein OS=Escherichia coli OX=562 GN=yibL PE=4 SV=1 UPId=UP000254495 PPId=UP000000625	Unknown
P0A7D4	0.00014	-0.75	purA	Adenylosuccinate synthetase OS=Escherichia coli (strain K12) OX=83333 GN=purA PE=1 SV=2 UPId=UP000000625 PPId=UP000000625	Cytoplasmic
AAG58441.1	0.0094	-0.72	rplC	50S ribosomal subunit protein L3 [Escherichia coli O157:H7 str. EDL933]	Cytoplasmic
AAG59412.1	0.0039	-0.7	cysQ	affects pool of 3'-phosphoadenosine-5'-phosphosulfate in pathway of sulfite synthesis [Escherichia coli O157:H7 str. EDL933]	Cytoplasmic
AAG54458.1	0.0039	-0.69	hemL	glutamate-1-semialdehyde aminotransferase (aminomutase) [Escherichia coli O157:H7 str. EDL933]	Cytoplasmic
AAG58757.1	0.0039	-0.68	grxC	glutaredoxin 3 [Escherichia coli O157:H7 str. EDL933]	Unknown
AAG58028.1	0.05	-0.68	yqfB	orf, hypothetical protein [Escherichia coli O157:H7 str. EDL933]	Cytoplasmic
AAG54487.1	0.0031	-0.65	accA	acetylCoA carboxylase, carboxytransferase component, alpha subunit [Escherichia coli O157:H7 str. EDL933]	Cytoplasmic
AAG57695.1	0.00021	-0.62	yfiD	putative formate acetyltransferase [Escherichia coli O157:H7 str. EDL933]	Cytoplasmic
AAG59564.1	0.015	-0.6	deoB	phosphopentomutase [Escherichia coli O157:H7 str. EDL933]	Cytoplasmic
AAG57705.1	0.0001	-0.59	clpB	heat shock protein [Escherichia coli O157:H7 str. EDL933]	Cytoplasmic
AAG58051.1	0.0017	-0.58	fba	fructose-bisphosphate aldolase, class II [Escherichia coli O157:H7 str. EDL933]	Cytoplasmic
AAG56768.1	0.0001	-0.54	gapA	glyceraldehyde-3-phosphate dehydrogenase A [Escherichia coli O157:H7 str. EDL933]	Cytoplasmic
AAG54562.1	0.0001	-0.54	pepD	aminoacyl-histidine dipeptidase (peptidase D) [Escherichia coli O157:H7 str. EDL933]	Cytoplasmic
AAG58415.1	0.00035	-0.53	rplQ	50S ribosomal subunit protein L17 [Escherichia coli O157:H7 str. EDL933]	Cytoplasmic
AAG56500.1	0.025	-0.52	pspA	phage shock protein, putative inner membrane protein [Escherichia coli O157:H7 str. EDL933]	CytoplasmicMembrane
A0A377K133	0.011	-0.52	rplB	50S ribosomal protein L2 OS=Escherichia coli OX=562 GN=rplB PE=3 SV=1 UPId=UP000254181 PPId=UP000000625	Cytoplasmic
BAB37483.2	0.0039	0.51	greA	transcript cleavage factor [Escherichia coli O157:H7 str. Sakai]	Cytoplasmic
P27302	0.014	0.51	tktA	Transketolase 1 OS=Escherichia coli (strain K12) OX=83333 GN=tktA PE=1 SV=5 UPId=UP000000625 PPId=UP000000625	Cytoplasmic
A0A080JFS1	0.00028	0.51	AC28_0493 (acrA)	Acriflavine resistance protein A OS=Escherichia coli 1-250-04_S3_C2 OX=1444163 GN=AC28_0493 PE=3 SV=1 UPId=UP000027995 PPId=UP000000625	CytoplasmicMembrane
A0A3Q0MSX9	0.0039	0.52	dsbA	Thiol:disulfide interchange protein DsbA OS=Escherichia coli OX=562 GN=CR539_00995 PE=4 SV=1 UPId=UP000234543 PPId=UP000000625	Periplasmic
AAG59055.1	0.05	0.52	yihI	orf, hypothetical protein [Escherichia coli O157:H7 str. EDL933]	Unknown
A0A384LP76	0.038	0.52	bfr	Bacterioferritin OS=Shigella flexneri OX=623 GN=bfr PE=3 SV=1 UPId=UP000001006 PPId=UP000000625	Cytoplasmic
AAG57544.1	0.00093	0.53	ucpA	putative oxidoreductase [Escherichia coli O157:H7 str. EDL933]	Cytoplasmic
AAG58764.1	0.037	0.54	kbl	2-amino-3-ketobutyrate CoA ligase (glycine acetyltransferase) [Escherichia coli O157:H7 str. EDL933]	Cytoplasmic
A0A377E6N8	0.00053	0.54	pal	Peptidoglycan-associated protein OS=Escherichia coli OX=562 GN=pal PE=3 SV=1 UPId=UP000254088 PPId=UP000000625	OuterMembrane
AAG55153.1	0.0071	0.54	moaB	molybdopterin biosynthesis, protein B [Escherichia coli O157:H7 str. EDL933]	Cytoplasmic
A0A377B9R9	0.01	0.56	NCTC9962_04435	Putative lipoprotein OS=Escherichia coli OX=562 GN=NCTC9962_04435 PE=4 SV=1 UPId=UP000254052 PPId=UP000000625	Unknown
A0A0P7NDI9	0.0039	0.57	ACU90_18505 (sod)	Superoxide dismutase (Fragment) OS=Escherichia coli OX=562 GN=ACU90_18505 PE=3 SV=1 UPId=UP000050307 PPId=UP000000625	Periplasmic
A0A0H3JHQ2	0.0001	0.57	terD	Tellurium resistance protein TerD OS=Escherichia coli O157:H7 OX=83334 GN=terD PE=4 SV=1 UPId=UP000000558 PPId=UP000000625	Cytoplasmic
AAG54479.1	0.0001	0.57	yaeT	orf, hypothetical protein [Escherichia coli O157:H7 str. EDL933]	OuterMembrane
AAG57288.1	0.047	0.57	mglB	galactose-binding transport protein; receptor for galactose taxis [Escherichia coli O157:H7 str. EDL933]	Periplasmic
AAG58632.1	0.0039	0.58	gor	glutathione oxidoreductase [Escherichia coli O157:H7 str. EDL933]	Cytoplasmic
A0A1D3KQB7	0.05	0.58	yibN	Putative rhodanase-like exported protein OS=Escherichia coli OX=562 GN=yibN PE=4 SV=1 UPId=UP000095528 PPId=UP000000625	Unknown
AAG59424.1	0.0027	0.58	ppa	inorganic pyrophosphatase [Escherichia coli O157:H7 str. EDL933]	Cytoplasmic
EDU32563.1	0.0001	0.58	slyB	outer membrane lipoprotein SlyB [Escherichia coli O157:H7 str. EC4196]	OuterMembrane
A0A2X1NP24	0.05	0.58	rpoE	RNA polymerase sigma factor OS=Escherichia coli OX=562 GN=rpoE PE=3 SV=1 UPId=UP000250780 PPId=UP000000625	Cytoplasmic
AAG56729.1	0.00035	0.59	spy	periplasmic protein related to spheroblast formation [Escherichia coli O157:H7 str. EDL933]	Periplasmic
AAG55006.1	0.05	0.59	fur	negative regulator [Escherichia coli O157:H7 str. EDL933]	Cytoplasmic
AAG59556.1	0.00015	0.6	osmY	hyperosmotically inducible periplasmic protein [Escherichia coli O157:H7 str. EDL933]	Periplasmic
AAG59234.1	0.05	0.6	malK	ATP-binding component of transport system for maltose [Escherichia coli O157:H7 str. EDL933]	Cytoplasmic
P0A903	0.0039	0.61	bamC	Outer membrane protein assembly factor BamC OS=Escherichia coli (strain K12) OX=83333 GN=bamC PE=1 SV=1 UPId=UP000000625 PPId=UP000000625	OuterMembrane
AAG54468.1	0.0024	0.61	dapD	2,3,4,5-tetrahydropyridine-2-carboxylate N-succinyltransferase [Escherichia coli O157:H7 str. EDL933]	Cytoplasmic
AAG55253.1	0.05	0.62	poxB	pyruvate oxidase [Escherichia coli O157:H7 str. EDL933]	CytoplasmicMembrane
A0A243ZNX7	0.0032	0.62	pdxJ	Pyridoxine 5'-phosphate synthase OS=Escherichia coli OX=562 GN=pdxJ PE=3 SV=1 UPId=UP000194908 PPId=UP000000625	Cytoplasmic
A0A376SP00	0.016	0.62	ycfF	Purine nucleoside phosphoramidase OS=Escherichia coli OX=562 GN=ycfF PE=4 SV=1 UPId=UP000254180 PPId=UP000000625	Cytoplasmic
AAG58701.1	0.0023	0.62	yiaD	putative outer membrane protein [Escherichia coli O157:H7 str. EDL933]	OuterMembrane
AAG57414.1	0.05	0.64	nuoE	NADH dehydrogenase I chain E [Escherichia coli O157:H7 str. EDL933]	Cytoplasmic
AAG57622.1	0.0013	0.64	Z3775	putative dehydrogenase [Escherichia coli O157:H7 str. EDL933]	OuterMembrane
A0A0L1C2G3	0.05	0.64	WQ89_15415 (nlpD)	Uncharacterized protein (Fragment) OS=Escherichia coli OX=562 GN=WQ89_15415 PE=4 SV=1 UPId=UP000036812 PPId=UP000000625	OuterMembrane
P0A6F5	0.0001	0.65	groEL	60 kDa chaperonin OS=Escherichia coli (strain K12) OX=83333 GN=groL PE=1 SV=2 UPId=UP000000625 PPId=UP000000625	Cytoplasmic
A0A376RMX1	0.0065	0.65	tsx	Nucleoside-specific channel-forming protein tsx OS=Escherichia coli OX=562 GN=tsx PE=4 SV=1 UPId=UP000254159 PPId=UP000000625	OuterMembrane
AAG55384.1	0.00049	0.66	ycaC	orf, hypothetical protein [Escherichia coli O157:H7 str. EDL933]	Unknown
AAG59411.1	0.0039	0.66	cpdB	2':3'-cyclic-nucleotide 2'-phosphodiesterase [Escherichia coli O157:H7 str. EDL933]	Periplasmic
AAG54829.1	0.0039	0.67	ushA	UDP-sugar hydrolase (5'-nucleotidase) [Escherichia coli O157:H7 str. EDL933]	Periplasmic
A0A376SEP6	0.0039	0.69	yqjD	Membrane-anchored ribosome-binding protein OS=Escherichia coli OX=562 GN=yqjD PE=4 SV=1 UPId=UP000254180 PPId=UP000000625	Unknown
AAG58954.1	0.0001	0.69	rbsB	D-ribose periplasmic binding protein [Escherichia coli O157:H7 str. EDL933]	Periplasmic
ACI39136.1	0.05	0.7	dacC	serine-type D-Ala-D-Ala carboxypeptidase [Escherichia coli O157:H7 str. EC4115]	CytoplasmicMembrane
AAG57524.1	0.05	0.7	gltX	glutamate tRNA synthetase, catalytic subunit [Escherichia coli O157:H7 str. EDL933]	Cytoplasmic
AAG56601.1	0.05	0.71	ydgA	orf, hypothetical protein [Escherichia coli O157:H7 str. EDL933]	CytoplasmicMembrane
AAG54309.1	0.05	0.71	mog	required for the efficient incorporation of molybdate into molybdoproteins [Escherichia coli O157:H7 str. EDL933]	Cytoplasmic
A0A377DYE8	0.05	0.71	pyrl	Aspartate carbamoyltransferase regulatory subunit OS=Escherichia coli OX=562 GN=pyrI PE=4 SV=1 UPId=UP000254429 PPId=UP000000625	Unknown
AAG57264.1	0.00067	0.71	bglX	beta-D-glucoside glucohydrolase, periplasmic [Escherichia coli O157:H7 str. EDL933]	Periplasmic
A0A376T4K6	0.05	0.71	rbsD	D-ribose pyranase OS=Escherichia coli OX=562 GN=rbsD PE=3 SV=1 UPId=UP000255260 PPId=UP000000625	Cytoplasmic
ACI37261.1	0.0001	0.72	mdoG	glucans biosynthesis protein G [Escherichia coli O157:H7 str. EC4115]	Periplasmic
ENO10771.1	0.0065	0.73	T22_004031	glutathione synthetase [Escherichia coli O157:H43 str. T22][ Str T22 from milk of a healthy cow]	Cytoplasmic
AAG58067.1	0.05	0.74	speB	agmatinase [Escherichia coli O157:H7 str. EDL933]	Cytoplasmic
AAG56689.1	0.025	0.75	ppsA	phosphoenolpyruvate synthase [Escherichia coli O157:H7 str. EDL933]	Cytoplasmic
P04825	0.05	0.76	pepN	Aminopeptidase N OS=Escherichia coli (strain K12) OX=83333 GN=pepN PE=1 SV=2 UPId=UP000000625 PPId=UP000000625	CytoplasmicMembrane
P04825	0.05	0.76		Aminopeptidase N OS=Escherichia coli (strain K12) OX=83333 GN=pepN PE=1 SV=2 UPId=UP000000625 PPId=UP000000625	Cytoplasmic
AAG57635.1	0.0039	0.78	sseA	putative thiosulfate sulfurtransferase [Escherichia coli O157:H7 str. EDL933]	Unknown
BAB33868.2	0.05	0.79	rdgC	recombination-associated protein rdgC [Escherichia coli O157:H7 str. Sakai]	Cytoplasmic
A0A244BF99	0.05	0.8	lpoB	Penicillin-binding protein activator LpoB OS=Escherichia coli OX=562 GN=lpoB PE=3 SV=1 UPId=UP000195177 PPId=UP000000625	Unknown
AAG54782.1	0.05	0.8	cyoA	cytochrome o ubiquinol oxidase subunit II [Escherichia coli O157:H7 str. EDL933]	CytoplasmicMembrane
AAG56872.1	0.05	0.81	cheY	chemotaxis regulator transmits chemoreceptor signals to flagelllar motor components [Escherichia coli O157:H7 str. EDL933]	Cytoplasmic
AAG57773.1	0.0039	0.82	ygaU	orf, hypothetical protein [Escherichia coli O157:H7 str. EDL933]	Unknown
P0A991	0.0065	0.82	fbaB	Fructose-bisphosphate aldolase class 1 OS=Escherichia coli (strain K12) OX=83333 GN=fbaB PE=1 SV=2 UPId=UP000000625 PPId=UP000000625	Unknown
AAG56359.1	0.0039	0.84	gapC	glyceraldehyde-3-phosphate dehydrogenase [Escherichia coli O157:H7 str. EDL933]	Cytoplasmic
AAG55550.1	0.0001	0.84	agp	periplasmic glucose-1-phosphatase [Escherichia coli O157:H7 str. EDL933]	Periplasmic
AAG59511.1	0.0001	0.85	iadA	isoaspartyl dipeptidase [Escherichia coli O157:H7 str. EDL933]	Cytoplasmic
AAG59459.1	0.00034	0.87	pepA	aminopeptidase A/I [Escherichia coli O157:H7 str. EDL933]	Cytoplasmic
ACI34931.1	0.0017	0.88	acnB	aconitate hydratase 2 [Escherichia coli O157:H7 str. EC4115]	Cytoplasmic
A0A377DME0	0.05	0.88	nudF	ADP-ribose pyrophosphatase OS=Escherichia coli OX=562 GN=nudF_2 PE=4 SV=1 UPId=UP000254429 PPId=UP000000625	Cytoplasmic
P31554	0.0001	0.89	lptD	LPS-assembly protein LptD OS=Escherichia coli (strain K12) OX=83333 GN=lptD PE=1 SV=2 UPId=UP000000625 PPId=UP000000625	OuterMembrane
AAG55076.1	0.00049	0.89	tolB	periplasmic protein involved in the tonb-independent uptake of group A colicins [Escherichia coli O157:H7 str. EDL933]	Periplasmic
AAG54975.1	0.05	0.9	rlpB	a minor lipoprotein [Escherichia coli O157:H7 str. EDL933]	OuterMembrane
AAG57472.1	0.0001	0.91	fadL	transport of long-chain fatty acids; sensitivity to phage T2 [Escherichia coli O157:H7 str. EDL933]	OuterMembrane
A0A376TF05	0.05	0.93	ydgH	Protein YdgH OS=Escherichia coli OX=562 GN=ydgH_2 PE=4 SV=1 UPId=UP000254405 PPId=UP000000625	Unknown
AAG59170.1	0.0001	0.93	btuB	outer membrane receptor for transport of vitamin B12, E colicins, and bacteriophage BF23 [Escherichia coli O157:H7 str. EDL933]	OuterMembrane
A0A377C769	0.05	0.93	yfgM	Conserved protein, UPF0070 family OS=Escherichia coli OX=562 GN=yfgM_2 PE=4 SV=1 UPId=UP000254088 PPId=UP000000625	Unknown
AAG56608.1	0.0039	0.94	hdhA	NAD-dependent 7alpha-hydroxysteroid dehydrogenase, dehydroxylation of bile acids [Escherichia coli O157:H7 str. EDL933]	Cytoplasmic
AAG59504.1	0.016	0.96	uxuA	mannonate hydrolase [Escherichia coli O157:H7 str. EDL933]	Cytoplasmic
AAG57572.1	0.0001	0.96	Z3719	putative multimodular enzyme [Escherichia coli O157:H7 str. EDL933]	Cytoplasmic
AAG58283.1	0.05	0.96	yraM	putative glycosylase [Escherichia coli O157:H7 str. EDL933]	CytoplasmicMembrane
EFX07617.1	0.0001	0.96	CO5101_23520 (ompA)	outer membrane protein A [Escherichia coli O157:H7 str. G5101]	OuterMembrane
AAC70085.1	0.0039	0.97	katP	EHEC-catalase/peroxidase (plasmid) [Escherichia coli O157:H7 str. EDL933]	Unknown
AAG58174.1	0.0001	0.98	tolC	outer membrane channel; specific tolerance to colicin E1; segregation of daughter chromosomes [Escherichia coli O157:H7 str. EDL933]	OuterMembrane
A0A2X1Q8E9	0.05	0.98	sodC	Superoxide dismutase OS=Escherichia coli OX=562 GN=sodC PE=4 SV=1 UPId=UP000250780 PPId=UP000000625	Periplasmic
AAG55805.1	0.05	1	solA	sarcosine oxidase-like protein [Escherichia coli O157:H7 str. EDL933]	Cytoplasmic
AAG59414.1	0.05	1	ytfJ	orf, hypothetical protein [Escherichia coli O157:H7 str. EDL933]	Unknown
AAG54430.1	0.0039	1	yadF	putative carbonic anhdrase [Escherichia coli O157:H7 str. EDL933]	Cytoplasmic
BAB35166.2	0.0039	1	oppA	oligopeptide ABC transporter periplasmic binding protein [Escherichia coli O157:H7 str. Sakai]	Periplasmic
AAG55101.1	0.05	1	ybhC	putative pectinesterase [Escherichia coli O157:H7 str. EDL933]	OuterMembrane
AAG54402.1	0.05	1.03	secA	preprotein translocase; secretion protein [Escherichia coli O157:H7 str. EDL933]	Cytoplasmic
AAG59017.1	0.05	1.04	pldA	outer membrane phospholipase A [Escherichia coli O157:H7 str. EDL933]	OuterMembrane
A0A0H2VZE3	0.00067	1.04	slp	Outer membrane protein induced after carbon starvation OS=Shigella flexneri OX=623 GN=slp PE=4 SV=1 UPId=UP000001006 PPId=UP000000625	OuterMembrane
AAG55414.1	0.0001	1.09	ompF	outer membrane protein 1a (Ia;b;F) [Escherichia coli O157:H7 str. EDL933]	OuterMembrane
PXF68203.1	0.0039	1.11	argF	ornithine carbamoyltransferase [Escherichia coli O157]	Cytoplasmic
AAG54454.1	0.0013	1.12	fhuA	outer membrane protein receptor for ferrichrome, colicin M, and phages T1, T5, and phi80 [Escherichia coli O157:H7 str. EDL933]	OuterMembrane
AAG57341.1	0.05	1.15	napA	probable nitrate reductase 3 [Escherichia coli O157:H7 str. EDL933]	Periplasmic
AAG55242.1	0.05	1.18	artI	arginine 3rd transport system periplasmic binding protein [Escherichia coli O157:H7 str. EDL933]	Periplasmic
AAG58756.1	0.0039	1.19	secB	protein export; molecular chaperone; may bind to signel sequence [Escherichia coli O157:H7 str. EDL933]	Cytoplasmic
EFW65755.1	0.05	1.2	ECoD_02526	putative uroporphyrinogen III C-methyltransferase [Escherichia coli O157:H7 str. EC1212]	CytoplasmicMembrane
A0A377C3N1	0.05	1.2	kdsC	3-deoxy-D-manno-octulosonate 8-phosphate phosphatase OS=Escherichia coli OX=562 GN=kdsC_2 PE=4 SV=1 UPId=UP000254255 PPId=UP000000625	Cytoplasmic
AAG56938.1	0.0001	1.22	fliC	flagellar biosynthesis; flagellin, filament structural protein [Escherichia coli O157:H7 str. EDL933]	Extracellular
AAG56020.1	0.0001	1.24	Z1931	outer membrane protein 3b (a), protease VII [Escherichia coli O157:H7 str. EDL933]	OuterMembrane
AAG54967.1	0.05	1.25	rlpA	a minor lipoprotein [Escherichia coli O157:H7 str. EDL933]	Extracellular
AAG56771.1	0.0039	1.28	yeaF	orf, hypothetical protein [Escherichia coli O157:H7 str. EDL933]	OuterMembrane
A0A2X1LZ49	0.05	1.33	yrdA	Putative transferase OS=Escherichia coli OX=562 GN=yrdA PE=4 SV=1 UPId=UP000250448 PPId=UP000000625	Cytoplasmic
AAG58688.1	0.05	1.37	dppA	dipeptide transport protein [Escherichia coli O157:H7 str. EDL933]	Periplasmic
AAG55532.1	0.05	1.38	ymcA	orf, hypothetical protein [Escherichia coli O157:H7 str. EDL933]	OuterMembrane
AAG54787.1	0.0039	1.42	clpP	ATP-dependent proteolytic subunit of clpA-clpP serine protease, heat shock protein F21.5 [Escherichia coli O157:H7 str. EDL933]	Cytoplasmic
AAG54989.1	0.0039	1.45	ybeJ	putative periplasmic binding transport protein [Escherichia coli O157:H7 str. EDL933]	Periplasmic
EDU76780.1	0.0001	1.45	yccZ	outer membrane lipoprotein, group 4 capsule (G4C) polysaccharide [Escherichia coli O157:H7 str. EC4401]	OuterMembrane
AAG56747.1	0.05	1.51	gdhA	NADP-specific glutamate dehydrogenase [Escherichia coli O157:H7 str. EDL933]	OuterMembrane
A0A376LEQ2	0.05	1.57	typA	Putative lipopolysaccharide core biosynthesis GTP-binding protein OS=Escherichia coli OX=562 GN=typA_2 PE=4 SV=1 UPId=UP000254877 PPId=UP000000625	Cytoplasmic
AAG57291.1	0.0039	1.59	folE	GTP cyclohydrolase I [Escherichia coli O157:H7 str. EDL933]	Cytoplasmic
AAG55186.1	0.0001	1.69	ompX	outer membrane protein X [Escherichia coli O157:H7 str. EDL933]	OuterMembrane
AAG57350.1	0.0001	2	ompC	outer membrane protein 1b (Ib;c) [Escherichia coli O157:H7 str. EDL933]	OuterMembrane
