# Supplementary material for: Novel reusable animal model for comparative evaluation of in vivo growth and protein-expression of Escherichia coli O157 strains in the bovine rumen
Source: PLoS One. 2022 May 26;17(5):e0268645. doi: 10.1371/journal.pone.0268645 (PMC9135228; doi:10.1371/journal.pone.0268645)
Supplement: S8 Table — A. GO terms of O157 proteins enriched in the in vitro growth condition, in MRF; based on reference-free, Scaffold normalized iTRAQ intensities resulting in proteins with L2FC values < -0.5 and Fisher p values < 0.1 only. B. GO terms of O157 proteins enriched in the in vivo growth condition, in MRF; based on reference-free, Scaffold normalized iTRAQ intensities resulting in proteins with L2FC values > 0.5 and Fisher p values < 0.1. C. GO terms of O157 proteins enriched in the in vitro growth condition, in LRF; based on reference-free, Scaffold normalized iTRAQ intensities resulting in proteins with L2FC values < -0.5 and Fisher p values < 0.1 only. D. GO terms of O157 proteins enriched in the in vivo growth condition, in LRF; based on reference-free, Scaffold normalized iTRAQ intensities resulting in proteins with L2FC values > 0.5 and Fisher p values < 0.1. (ZIP) [file pone.0268645.s012.zip]

Archive with 4 entries (4 files):
- S8B_Table.csv
- S8C_Table.csv
- S8D_Table.csv
- S8A_Table.csv
