# Supplementary material for: Novel reusable animal model for comparative evaluation of in vivo growth and protein-expression of Escherichia coli O157 strains in the bovine rumen
Source: PLoS One. 2022 May 26;17(5):e0268645. doi: 10.1371/journal.pone.0268645 (PMC9135228; doi:10.1371/journal.pone.0268645)
Supplement: S8 Table — A. GO terms of O157 proteins enriched in the in vitro growth condition, in MRF; based on reference-free, Scaffold normalized iTRAQ intensities resulting in proteins with L2FC values < -0.5 and Fisher p values < 0.1 only. B. GO terms of O157 proteins enriched in the in vivo growth condition, in MRF; based on reference-free, Scaffold normalized iTRAQ intensities resulting in proteins with L2FC values > 0.5 and Fisher p values < 0.1. C. GO terms of O157 proteins enriched in the in vitro growth condition, in LRF; based on reference-free, Scaffold normalized iTRAQ intensities resulting in proteins with L2FC values < -0.5 and Fisher p values < 0.1 only. D. GO terms of O157 proteins enriched in the in vivo growth condition, in LRF; based on reference-free, Scaffold normalized iTRAQ intensities resulting in proteins with L2FC values > 0.5 and Fisher p values < 0.1. (ZIP) [file pone.0268645.s012.zip › S8B_Table.csv]

Table S8B. GO terms of O157 proteins enriched in the in vivo growth condition, in MRF; based on reference-free, Scaffold normalized iTRAQ intensities resulting in proteins with L2FC values > 0.5 and Fisher p values < 0.1.
GO.ID	Term	Annotated	Significant	Expected	pval	GO_aspect
GO:0006820	anion transport	7	3	0.56	0.013	Biological Process
GO:0015698	inorganic anion transport	3	2	0.24	0.018	Biological Process
GO:0006811	ion transport	16	4	1.28	0.031	Biological Process
GO:0016226	iron-sulfur cluster assembly	4	2	0.32	0.034	Biological Process
GO:0051301	cell division	4	2	0.32	0.034	Biological Process
GO:0009081	branched-chain amino acid metabolic process	4	2	0.32	0.034	Biological Process
GO:0009082	branched-chain amino acid biosynthetic process	4	2	0.32	0.034	Biological Process
GO:0031163	metallo-sulfur cluster assembly	4	2	0.32	0.034	Biological Process
GO:0051179	localization	66	9	5.27	0.063	Biological Process
GO:0008610	lipid biosynthetic process	13	3	1.04	0.077	Biological Process
GO:0006551	leucine metabolic process	1	1	0.08	0.08	Biological Process
GO:0097588	archaeal or bacterial-type flagellum-dependent cell motility	1	1	0.08	0.08	Biological Process
GO:0008299	isoprenoid biosynthetic process	1	1	0.08	0.08	Biological Process
GO:0006436	tryptophanyl-tRNA aminoacylation	1	1	0.08	0.08	Biological Process
GO:0009098	leucine biosynthetic process	1	1	0.08	0.08	Biological Process
GO:0006522	alanine metabolic process	1	1	0.08	0.08	Biological Process
GO:0040011	locomotion	1	1	0.08	0.08	Biological Process
GO:0001539	cilium or flagellum-dependent cell motility	1	1	0.08	0.08	Biological Process
GO:0022414	reproductive process	1	1	0.08	0.08	Biological Process
GO:0072348	sulfur compound transport	1	1	0.08	0.08	Biological Process
GO:0071973	bacterial-type flagellum-dependent cell motility	1	1	0.08	0.08	Biological Process
GO:0006928	movement of cell or subcellular component	1	1	0.08	0.08	Biological Process
GO:0032505	reproduction of a single-celled organism	1	1	0.08	0.08	Biological Process
GO:0008272	sulfate transport	1	1	0.08	0.08	Biological Process
GO:0015689	molybdate ion transport	1	1	0.08	0.08	Biological Process
GO:0006720	isoprenoid metabolic process	1	1	0.08	0.08	Biological Process
GO:0009078	pyruvate family amino acid metabolic process	1	1	0.08	0.08	Biological Process
GO:0043093	FtsZ-dependent cytokinesis	1	1	0.08	0.08	Biological Process
GO:0015949	nucleobase-containing small molecule interconversion	1	1	0.08	0.08	Biological Process
GO:0048870	cell motility	1	1	0.08	0.08	Biological Process
GO:0006425	glutaminyl-tRNA aminoacylation	1	1	0.08	0.08	Biological Process
GO:0051674	localization of cell	1	1	0.08	0.08	Biological Process
GO:0019954	asexual reproduction	1	1	0.08	0.08	Biological Process
GO:0000003	reproduction	1	1	0.08	0.08	Biological Process
GO:0043225	ATPase-coupled anion transmembrane transporter activity	2	2	0.15	0.0057	Molecular Function
GO:0005506	iron ion binding	8	3	0.61	0.0177	Molecular Function
GO:0016855	racemase and epimerase activity, acting on amino acids and derivatives	1	1	0.08	0.0764	Molecular Function
GO:0008764	UDP-N-acetylmuramoylalanine-D-glutamate ligase activity	1	1	0.08	0.0764	Molecular Function
GO:0019171	3-hydroxyacyl-[acyl-carrier-protein] dehydratase activity	1	1	0.08	0.0764	Molecular Function
GO:0050263	ribosylpyrimidine nucleosidase activity	1	1	0.08	0.0764	Molecular Function
GO:0004314	[acyl-carrier-protein] S-malonyltransferase activity	1	1	0.08	0.0764	Molecular Function
GO:0004089	carbonate dehydratase activity	1	1	0.08	0.0764	Molecular Function
GO:0003862	3-isopropylmalate dehydrogenase activity	1	1	0.08	0.0764	Molecular Function
GO:0004819	glutamine-tRNA ligase activity	1	1	0.08	0.0764	Molecular Function
GO:0008693	3-hydroxydecanoyl-[acyl-carrier-protein] dehydratase activity	1	1	0.08	0.0764	Molecular Function
GO:0008780	acyl-[acyl-carrier-protein]-UDP-N-acetylglucosamine O-acyltransferase activity	1	1	0.08	0.0764	Molecular Function
GO:0008784	alanine racemase activity	1	1	0.08	0.0764	Molecular Function
GO:0015412	ATPase-coupled molybdate transmembrane transporter activity	1	1	0.08	0.0764	Molecular Function
GO:0004830	tryptophan-tRNA ligase activity	1	1	0.08	0.0764	Molecular Function
GO:1901682	sulfur compound transmembrane transporter activity	1	1	0.08	0.0764	Molecular Function
GO:0015419	ATPase-coupled sulfate transmembrane transporter activity	1	1	0.08	0.0764	Molecular Function
GO:0047661	amino-acid racemase activity	1	1	0.08	0.0764	Molecular Function
GO:0015098	molybdate ion transmembrane transporter activity	1	1	0.08	0.0764	Molecular Function
GO:0016420	malonyltransferase activity	1	1	0.08	0.0764	Molecular Function
GO:0045437	uridine nucleosidase activity	1	1	0.08	0.0764	Molecular Function
GO:0015116	sulfate transmembrane transporter activity	1	1	0.08	0.0764	Molecular Function
GO:0008484	sulfuric ester hydrolase activity	1	1	0.08	0.0764	Molecular Function
GO:0036361	racemase activity, acting on amino acids and derivatives	1	1	0.08	0.0764	Molecular Function
GO:0004451	isocitrate lyase activity	1	1	0.08	0.0764	Molecular Function
GO:0016419	S-malonyltransferase activity	1	1	0.08	0.0764	Molecular Function
GO:0004455	ketol-acid reductoisomerase activity	1	1	0.08	0.0764	Molecular Function
GO:0008686	3,4-dihydroxy-2-butanone-4-phosphate synthase activity	1	1	0.08	0.0764	Molecular Function
GO:0042995	cell projection	1	1	0.07	0.074	Cellular Component
GO:0009420	bacterial-type flagellum filament	1	1	0.07	0.074	Cellular Component
GO:0009288	bacterial-type flagellum	1	1	0.07	0.074	Cellular Component
GO:0044461	bacterial-type flagellum part	1	1	0.07	0.074	Cellular Component
GO:0044463	cell projection part	1	1	0.07	0.074	Cellular Component
