# Supplementary material for: Novel reusable animal model for comparative evaluation of in vivo growth and protein-expression of Escherichia coli O157 strains in the bovine rumen
Source: PLoS One. 2022 May 26;17(5):e0268645. doi: 10.1371/journal.pone.0268645 (PMC9135228; doi:10.1371/journal.pone.0268645)
Supplement: S8 Table — A. GO terms of O157 proteins enriched in the in vitro growth condition, in MRF; based on reference-free, Scaffold normalized iTRAQ intensities resulting in proteins with L2FC values < -0.5 and Fisher p values < 0.1 only. B. GO terms of O157 proteins enriched in the in vivo growth condition, in MRF; based on reference-free, Scaffold normalized iTRAQ intensities resulting in proteins with L2FC values > 0.5 and Fisher p values < 0.1. C. GO terms of O157 proteins enriched in the in vitro growth condition, in LRF; based on reference-free, Scaffold normalized iTRAQ intensities resulting in proteins with L2FC values < -0.5 and Fisher p values < 0.1 only. D. GO terms of O157 proteins enriched in the in vivo growth condition, in LRF; based on reference-free, Scaffold normalized iTRAQ intensities resulting in proteins with L2FC values > 0.5 and Fisher p values < 0.1. (ZIP) [file pone.0268645.s012.zip › S8C_Table.csv]

Table S8C. GO terms of O157 proteins enriched in the in vitro growth condition, in LRF; based on reference-free, Scaffold normalized iTRAQ intensities resulting in proteins with L2FC values < -0.5 and Fisher p values < 0.1 only.
GO.ID	Term	Annotated	Significant	Expected	pval	GO_aspect
GO:0071704	organic substance metabolic process	232	31	23.81	0.0032	Biological Process
GO:0044238	primary metabolic process	210	29	21.55	0.004	Biological Process
GO:0019538	protein metabolic process	77	13	7.9	0.029	Biological Process
GO:0010467	gene expression	86	14	8.83	0.031	Biological Process
GO:0006412	translation	63	11	6.47	0.0371	Biological Process
GO:0043043	peptide biosynthetic process	64	11	6.57	0.0415	Biological Process
GO:0043604	amide biosynthetic process	65	11	6.67	0.0462	Biological Process
GO:0044267	cellular protein metabolic process	65	11	6.67	0.0462	Biological Process
GO:0006518	peptide metabolic process	66	11	6.77	0.0513	Biological Process
GO:0034641	cellular nitrogen compound metabolic process	147	20	15.09	0.0566	Biological Process
GO:0043603	cellular amide metabolic process	69	11	7.08	0.069	Biological Process
GO:0009059	macromolecule biosynthetic process	87	13	8.93	0.0752	Biological Process
GO:0034645	cellular macromolecule biosynthetic process	87	13	8.93	0.0752	Biological Process
GO:0044271	cellular nitrogen compound biosynthetic process	123	17	12.62	0.0765	Biological Process
GO:0043170	macromolecule metabolic process	106	15	10.88	0.0836	Biological Process
GO:0005975	carbohydrate metabolic process	39	7	4	0.0866	Biological Process
GO:0003735	structural constituent of ribosome	39	11	3.86	0.00044	Molecular Function
GO:0004645	phosphorylase activity	2	2	0.2	0.00952	Molecular Function
GO:0019843	rRNA binding	6	3	0.59	0.01445	Molecular Function
GO:0003723	RNA binding	30	6	2.97	0.06135	Molecular Function
GO:0003676	nucleic acid binding	55	9	5.44	0.07171	Molecular Function
GO:0016620	oxidoreductase activity, acting on the aldehyde or oxo group of donors, NAD or NADP as acceptor	5	2	0.49	0.07857	Molecular Function
GO:0016853	isomerase activity	18	4	1.78	0.08974	Molecular Function
GO:0008184	glycogen phosphorylase activity	1	1	0.1	0.09887	Molecular Function
GO:0009032	thymidine phosphorylase activity	1	1	0.1	0.09887	Molecular Function
GO:0004022	alcohol dehydrogenase (NAD) activity	1	1	0.1	0.09887	Molecular Function
GO:0016885	ligase activity, forming carbon-carbon bonds	1	1	0.1	0.09887	Molecular Function
GO:0004017	adenylate kinase activity	1	1	0.1	0.09887	Molecular Function
GO:0004019	adenylosuccinate synthase activity	1	1	0.1	0.09887	Molecular Function
GO:0008973	phosphopentomutase activity	1	1	0.1	0.09887	Molecular Function
GO:0015556	C4-dicarboxylate transmembrane transporter activity	1	1	0.1	0.09887	Molecular Function
GO:0004332	fructose-bisphosphate aldolase activity	1	1	0.1	0.09887	Molecular Function
GO:0008774	acetaldehyde dehydrogenase (acetylating) activity	1	1	0.1	0.09887	Molecular Function
GO:0005310	dicarboxylic acid transmembrane transporter activity	1	1	0.1	0.09887	Molecular Function
GO:0008861	formate C-acetyltransferase activity	1	1	0.1	0.09887	Molecular Function
GO:0042286	glutamate-1-semialdehyde 2,1-aminomutase activity	1	1	0.1	0.09887	Molecular Function
GO:0004618	phosphoglycerate kinase activity	1	1	0.1	0.09887	Molecular Function
GO:0008712	ADP-glyceromanno-heptose 6-epimerase activity	1	1	0.1	0.09887	Molecular Function
GO:0016869	intramolecular transferase activity, transferring amino groups	1	1	0.1	0.09887	Molecular Function
GO:0016421	CoA carboxylase activity	1	1	0.1	0.09887	Molecular Function
GO:0003989	acetyl-CoA carboxylase activity	1	1	0.1	0.09887	Molecular Function
GO:0016154	pyrimidine-nucleoside phosphorylase activity	1	1	0.1	0.09887	Molecular Function
GO:0044391	ribosomal subunit	11	5	1.17	0.0024	Cellular Component
GO:0044444	cytoplasmic part	46	12	4.9	0.0093	Cellular Component
GO:0005840	ribosome	39	11	4.15	0.0129	Cellular Component
GO:1990904	ribonucleoprotein complex	39	11	4.15	0.0129	Cellular Component
GO:0043229	intracellular organelle	40	11	4.26	0.0156	Cellular Component
GO:0043232	intracellular non-membrane-bounded organelle	40	11	4.26	0.0156	Cellular Component
GO:0015934	large ribosomal subunit	6	3	0.64	0.0167	Cellular Component
GO:0043228	non-membrane-bounded organelle	41	11	4.37	0.0186	Cellular Component
GO:0043226	organelle	41	11	4.37	0.0186	Cellular Component
GO:0032991	protein-containing complex	60	12	6.39	0.0649	Cellular Component
GO:0015935	small ribosomal subunit	5	2	0.53	0.0885	Cellular Component
