# Supplementary material for: Novel reusable animal model for comparative evaluation of in vivo growth and protein-expression of Escherichia coli O157 strains in the bovine rumen
Source: PLoS One. 2022 May 26;17(5):e0268645. doi: 10.1371/journal.pone.0268645 (PMC9135228; doi:10.1371/journal.pone.0268645)
Supplement: S8 Table — A. GO terms of O157 proteins enriched in the in vitro growth condition, in MRF; based on reference-free, Scaffold normalized iTRAQ intensities resulting in proteins with L2FC values < -0.5 and Fisher p values < 0.1 only. B. GO terms of O157 proteins enriched in the in vivo growth condition, in MRF; based on reference-free, Scaffold normalized iTRAQ intensities resulting in proteins with L2FC values > 0.5 and Fisher p values < 0.1. C. GO terms of O157 proteins enriched in the in vitro growth condition, in LRF; based on reference-free, Scaffold normalized iTRAQ intensities resulting in proteins with L2FC values < -0.5 and Fisher p values < 0.1 only. D. GO terms of O157 proteins enriched in the in vivo growth condition, in LRF; based on reference-free, Scaffold normalized iTRAQ intensities resulting in proteins with L2FC values > 0.5 and Fisher p values < 0.1. (ZIP) [file pone.0268645.s012.zip › S8D_Table.csv]

Table S8D.GO terms of O157 proteins enriched in the in vivo growth condition, in LRF; based on reference-free, Scaffold normalized iTRAQ intensities resulting in proteins with L2FC values > 0.5 and Fisher p values < 0.1.
GO.ID	Term	Annotated	Significant	Expected	pval	GO_aspect
GO:0045229	external encapsulating structure organization	3	3	0.59	0.0073	Biological Process
GO:0071709	membrane assembly	3	3	0.59	0.0073	Biological Process
GO:0006810	transport	47	16	9.23	0.0089	Biological Process
GO:0033036	macromolecule localization	9	5	1.77	0.0168	Biological Process
GO:0006575	cellular modified amino acid metabolic process	4	3	0.79	0.0251	Biological Process
GO:0051181	cofactor transport	2	2	0.39	0.0381	Biological Process
GO:0006777	Mo-molybdopterin cofactor biosynthetic process	2	2	0.39	0.0381	Biological Process
GO:0043545	molybdopterin cofactor metabolic process	2	2	0.39	0.0381	Biological Process
GO:0051189	prosthetic group metabolic process	2	2	0.39	0.0381	Biological Process
GO:0043163	cell envelope organization	2	2	0.39	0.0381	Biological Process
GO:0043165	Gram-negative-bacterium-type cell outer membrane assembly	2	2	0.39	0.0381	Biological Process
GO:0006749	glutathione metabolic process	2	2	0.39	0.0381	Biological Process
GO:0019720	Mo-molybdopterin cofactor metabolic process	2	2	0.39	0.0381	Biological Process
GO:0017038	protein import	2	2	0.39	0.0381	Biological Process
GO:0042398	cellular modified amino acid biosynthetic process	2	2	0.39	0.0381	Biological Process
GO:0015833	peptide transport	5	3	0.98	0.0539	Biological Process
GO:0042886	amide transport	5	3	0.98	0.0539	Biological Process
GO:0015031	protein transport	5	3	0.98	0.0539	Biological Process
GO:0071705	nitrogen compound transport	9	4	1.77	0.0783	Biological Process
GO:0008104	protein localization	6	3	1.18	0.0928	Biological Process
GO:0045184	establishment of protein localization	6	3	1.18	0.0928	Biological Process
GO:0046872	metal ion binding	52	18	10.58	0.0067	Molecular Function
GO:0016787	hydrolase activity	59	19	12	0.013	Molecular Function
GO:0046914	transition metal ion binding	23	9	4.68	0.0258	Molecular Function
GO:0008233	peptidase activity	14	6	2.85	0.0438	Molecular Function
GO:0070011	peptidase activity, acting on L-amino acid peptides	14	6	2.85	0.0438	Molecular Function
GO:0140096	catalytic activity, acting on a protein	16	6	3.25	0.0826	Molecular Function
GO:0016020	membrane	53	26	13.17	0.00017	Cellular Component
GO:0009279	cell outer membrane	8	7	1.99	0.00025	Cellular Component
GO:0071944	cell periphery	13	11	3.23	0.00818	Cellular Component
GO:0019867	outer membrane	16	12	3.98	0.01272	Cellular Component
GO:0031224	intrinsic component of membrane	18	9	4.47	0.01335	Cellular Component
GO:0016021	integral component of membrane	18	9	4.47	0.01335	Cellular Component
GO:0042597	periplasmic space	10	6	2.49	0.01608	Cellular Component
GO:1990351	transporter complex	4	3	0.99	0.04787	Cellular Component
GO:0098533	ATPase dependent transmembrane transport complex	4	3	0.99	0.04787	Cellular Component
GO:0098797	plasma membrane protein complex	4	3	0.99	0.04787	Cellular Component
GO:0044459	plasma membrane part	4	3	0.99	0.04787	Cellular Component
GO:0043190	ATP-binding cassette (ABC) transporter complex	4	3	0.99	0.04787	Cellular Component
GO:1902495	transmembrane transporter complex	4	3	0.99	0.04787	Cellular Component
GO:0005886	plasma membrane	4	3	0.99	0.04787	Cellular Component
GO:1904949	ATPase complex	5	3	1.24	0.09879	Cellular Component
