# Supplementary material for: Novel reusable animal model for comparative evaluation of in vivo growth and protein-expression of Escherichia coli O157 strains in the bovine rumen
Source: PLoS One. 2022 May 26;17(5):e0268645. doi: 10.1371/journal.pone.0268645 (PMC9135228; doi:10.1371/journal.pone.0268645)
Supplement: S8 Table — A. GO terms of O157 proteins enriched in the in vitro growth condition, in MRF; based on reference-free, Scaffold normalized iTRAQ intensities resulting in proteins with L2FC values < -0.5 and Fisher p values < 0.1 only. B. GO terms of O157 proteins enriched in the in vivo growth condition, in MRF; based on reference-free, Scaffold normalized iTRAQ intensities resulting in proteins with L2FC values > 0.5 and Fisher p values < 0.1. C. GO terms of O157 proteins enriched in the in vitro growth condition, in LRF; based on reference-free, Scaffold normalized iTRAQ intensities resulting in proteins with L2FC values < -0.5 and Fisher p values < 0.1 only. D. GO terms of O157 proteins enriched in the in vivo growth condition, in LRF; based on reference-free, Scaffold normalized iTRAQ intensities resulting in proteins with L2FC values > 0.5 and Fisher p values < 0.1. (ZIP) [file pone.0268645.s012.zip › S8A_Table.csv]

Table S8A. GO terms of O157 proteins enriched in the in vitro growth condition, in MRF; based on reference-free, Scaffold normalized iTRAQ intensities resulting in proteins with L2FC values < -0.5 and Fisher p values < 0.1 only.
GO.ID	Term	Annotated	Significant	Expected	pval	GO_aspect
GO:0072330	monocarboxylic acid biosynthetic process	19	4	0.72	0.0039	Biological Process
GO:0006412	translation	65	7	2.46	0.006	Biological Process
GO:0006091	generation of precursor metabolites and energy	30	4	1.13	0.0212	Biological Process
GO:0006631	fatty acid metabolic process	8	2	0.3	0.0331	Biological Process
GO:0006633	fatty acid biosynthetic process	8	2	0.3	0.0331	Biological Process
GO:0015749	monosaccharide transmembrane transport	1	1	0.04	0.0378	Biological Process
GO:0008645	hexose transmembrane transport	1	1	0.04	0.0378	Biological Process
GO:0034219	carbohydrate transmembrane transport	1	1	0.04	0.0378	Biological Process
GO:0006528	asparagine metabolic process	1	1	0.04	0.0378	Biological Process
GO:0015757	galactose transmembrane transport	1	1	0.04	0.0378	Biological Process
GO:0009132	nucleoside diphosphate metabolic process	10	2	0.38	0.0508	Biological Process
GO:0006096	glycolytic process	10	2	0.38	0.0508	Biological Process
GO:0009135	purine nucleoside diphosphate metabolic process	10	2	0.38	0.0508	Biological Process
GO:0042866	pyruvate biosynthetic process	10	2	0.38	0.0508	Biological Process
GO:0019363	pyridine nucleotide biosynthetic process	10	2	0.38	0.0508	Biological Process
GO:0046939	nucleotide phosphorylation	10	2	0.38	0.0508	Biological Process
GO:0046031	ADP metabolic process	10	2	0.38	0.0508	Biological Process
GO:0019359	nicotinamide nucleotide biosynthetic process	10	2	0.38	0.0508	Biological Process
GO:0006757	ATP generation from ADP	10	2	0.38	0.0508	Biological Process
GO:0009185	ribonucleoside diphosphate metabolic process	10	2	0.38	0.0508	Biological Process
GO:0006165	nucleoside diphosphate phosphorylation	10	2	0.38	0.0508	Biological Process
GO:0009179	purine ribonucleoside diphosphate metabolic process	10	2	0.38	0.0508	Biological Process
GO:0006090	pyruvate metabolic process	11	2	0.42	0.0607	Biological Process
GO:0072525	pyridine-containing compound biosynthetic process	12	2	0.45	0.0712	Biological Process
GO:0006112	energy reserve metabolic process	2	1	0.08	0.0743	Biological Process
GO:0009250	glucan biosynthetic process	2	1	0.08	0.0743	Biological Process
GO:0005977	glycogen metabolic process	2	1	0.08	0.0743	Biological Process
GO:0005978	glycogen biosynthetic process	2	1	0.08	0.0743	Biological Process
GO:0008610	lipid biosynthetic process	13	2	0.49	0.0823	Biological Process
GO:0008643	carbohydrate transport	13	2	0.49	0.0823	Biological Process
GO:0016052	carbohydrate catabolic process	14	2	0.53	0.0939	Biological Process
GO:0009166	nucleotide catabolic process	14	2	0.53	0.0939	Biological Process
GO:1901292	nucleoside phosphate catabolic process	14	2	0.53	0.0939	Biological Process
GO:0044255	cellular lipid metabolic process	14	2	0.53	0.0939	Biological Process
GO:0003735	structural constituent of ribosome	39	7	1.69	0.00065	Molecular Function
GO:0004312	fatty acid synthase activity	4	2	0.17	0.01022	Molecular Function
GO:0008901	ferredoxin hydrogenase activity	1	1	0.04	0.04339	Molecular Function
GO:0004332	fructose-bisphosphate aldolase activity	1	1	0.04	0.04339	Molecular Function
GO:0005534	galactose binding	1	1	0.04	0.04339	Molecular Function
GO:0008716	D-alanine-D-alanine ligase activity	1	1	0.04	0.04339	Molecular Function
GO:0003844	1,4-alpha-glucan branching enzyme activity	1	1	0.04	0.04339	Molecular Function
GO:0004634	phosphopyruvate hydratase activity	1	1	0.04	0.04339	Molecular Function
GO:0016695	oxidoreductase activity, acting on hydrogen as donor	1	1	0.04	0.04339	Molecular Function
GO:0004067	asparaginase activity	1	1	0.04	0.04339	Molecular Function
GO:0016699	oxidoreductase activity, acting on hydrogen as donor, iron-sulfur protein as acceptor	1	1	0.04	0.04339	Molecular Function
GO:0022872	protein-N(PI)-phosphohistidine-mannitol phosphotransferase system transmembrane transporter activity	1	1	0.04	0.04339	Molecular Function
GO:0015166	polyol transmembrane transporter activity	1	1	0.04	0.04339	Molecular Function
GO:0015575	mannitol transmembrane transporter activity	1	1	0.04	0.04339	Molecular Function
GO:0004315	3-oxoacyl-[acyl-carrier-protein] synthase activity	1	1	0.04	0.04339	Molecular Function
GO:0004316	3-oxoacyl-[acyl-carrier-protein] reductase (NADPH) activity	1	1	0.04	0.04339	Molecular Function
GO:1901618	organic hydroxy compound transmembrane transporter activity	1	1	0.04	0.04339	Molecular Function
GO:0016151	nickel cation binding	2	1	0.09	0.08498	Molecular Function
GO:0016811	hydrolase activity, acting on carbon-nitrogen (but not peptide) bonds, in linear amides	2	1	0.09	0.08498	Molecular Function
GO:0048029	monosaccharide binding	2	1	0.09	0.08498	Molecular Function
GO:0051537	2 iron, 2 sulfur cluster binding	2	1	0.09	0.08498	Molecular Function
GO:0005840	ribosome	39	7	1.62	0.0035	Cellular Component
GO:0044391	ribosomal subunit	11	3	0.46	0.007	Cellular Component
GO:0015935	small ribosomal subunit	5	2	0.21	0.0145	Cellular Component
GO:0000015	phosphopyruvate hydratase complex	1	1	0.04	0.0417	Cellular Component
GO:0044445	cytosolic part	2	1	0.08	0.0818	Cellular Component
GO:0044444	cytoplasmic part	48	8	2	0.0994	Cellular Component
